# Supplementary material for: Tuning antibody stability and function by rational designs of framework mutations
Source: MAbs. 2025 Jul 13;17(1):2532117. doi: 10.1080/19420862.2025.2532117 (PMC12269682; doi:10.1080/19420862.2025.2532117)
Supplement: SuppTable1_Rosetta_results.xlsx [file KMAB_A_2532117_SM1409.xlsx]

## Sheet: Entire_Data_Repetoire_Hc
Mutation	WT AA	Mutant AA	Residue number	ddG	Occurrence in cancer samples in Harris et al. repertoire (%)	Occurrence in normal samples in Harris et al. repertoire (%)
R50A	R	A	50	-0.4537	1.80263	2.98507
R87D	R	D	87	-0.452017	2.84056	3.48259
N55Y	N	Y	55	-0.442872	0.501139	0.15456
A23H	A	H	23	-0.424065	0.030656	0.0998004
Y57L	Y	L	57	-0.384084	0.488699	0.597015
Y57E	Y	E	57	-0.377306	5.49786	4.57711
Y57I	Y	I	57	-0.373004	1.92425	2.38806
R50S	R	S	50	-0.371345	10.6936	13.7313
R59D	R	D	59	-0.3638	5.86439	6.26866
S85N	S	N	85	-0.360404	6.292	6.76617
Q3I	Q	I	3	-0.360215	0.433168	0.500501
R87T	R	T	87	-0.356981	42.4252	37.6119
A23V	A	V	23	-0.352279	5.0889	3.69261
T54A	T	A	54	-0.350732	2.04705	1.29353
A88E	A	E	88	-0.34811	0.397068	0
N55H	N	H	55	-0.345276	0.22779	0.618238
R59A	R	A	59	-0.333346	1.4661	1.79104
Q3V	Q	V	3	-0.330109	1.26856	1.4014
N55F	N	F	55	-0.310906	7.56264	2.78207
R59N	R	N	59	-0.307603	19.7618	24.5771
S85K	S	K	85	-0.306103	0.122175	0
A23I	A	I	23	-0.300269	1.16493	0.399202
S7D	S	D	7	-0.298526	0.0617856	0
A23K	A	K	23	-0.284431	28.9393	30.1397
A23E	A	E	23	-0.282962	3.0656	2.39521
Q3L	Q	L	3	-0.276921	1.57797	1.9019
Y57V	Y	V	57	-0.264227	1.71045	1.89055
K43D	K	D	43	-0.252489	0.0305623	0
A23Q	A	Q	23	-0.249076	2.08461	1.49701
S85H	S	H	85	-0.244153	0.0610874	0.0995025
A23Y	A	Y	23	-0.243781	0	0
T69Y	T	Y	69	-0.23325	0	0.0995025
S25Y	S	Y	25	-0.222976	2.42034	3.19043
Q3T	Q	T	3	-0.213385	3.15594	4.6046
D31N	D	N	31	-0.21272	15.3705	12.5623
A88K	A	K	88	-0.211654	0.091631	0
S21A	S	A	21	-0.210586	0.858632	0.6
S85E	S	E	85	-0.207365	0.0305437	0
R50M	R	M	50	-0.206013	0.702719	0.696517
Y57Q	Y	Q	57	-0.201943	1.28283	0.597015
Q3E	Q	E	3	-0.201807	1.11386	0.500501
S85Q	S	Q	85	-0.198932	0	0
T69V	T	V	69	-0.192289	0.885767	0.995025
A23T	A	T	23	-0.18949	17.6885	23.3533
A61H	A	H	61	-0.189209	0.183262	0.597015
R59H	R	H	59	-0.185258	5.95602	3.28358
Y57K	Y	K	57	-0.178401	3.66524	3.68159
T69I	T	I	69	-0.174351	3.11546	2.58706
T54K	T	K	54	-0.16717	2.84143	2.68657
S21E	S	E	21	-0.159116	0.0613309	0.1
S21Q	S	Q	21	-0.158965	0.306654	0.1
E1S	E	S	1	-0.154424	0.867142	1.7017
A23S	A	S	23	-0.15351	6.95892	5.68862
S21M	S	M	21	-0.151063	0.153327	0
V5H	V	H	5	-0.147831	0.463679	0.600601
N55L	N	L	55	-0.144418	2.36902	2.00927
S71T	S	T	71	-0.142702	33.8424	29.5522
S21L	S	L	21	-0.132738	0.245324	0.2
R87K	R	K	87	-0.125319	5.71167	9.15423
D31T	D	T	31	-0.12483	7.7771	8.27517
R87S	R	S	87	-0.118099	1.4661	1.29353
T69E	T	E	69	-0.114944	0.0305437	0
S17A	S	A	17	-0.113275	0.429975	0.6
N55K	N	K	55	-0.11059	0.592255	1.39104
A23F	A	F	23	-0.104657	0.122624	0.199601
S25H	S	H	25	-0.100715	0.214461	0.299103
K43Y	K	Y	43	-0.0951694	0	0.0995025
K30A	K	A	30	-0.0949949	4.01102	2.09372
I51V	I	V	51	-0.0863598	8.67705	5.17413
S85D	S	D	85	-0.0829648	0.855223	0.696517
R19V	R	V	19	-0.075547	0.153327	0.1
R50L	R	L	50	-0.0685567	4.5524	3.48259
R19I	R	I	19	-0.0676287	0.306654	0.2
V5Q	V	Q	5	-0.0623939	26.2751	27.7277
D31E	D	E	31	-0.0622058	2.02082	1.09671
T58Q	T	Q	58	-0.0588053	0.886037	0.696517
V5I	V	I	5	-0.0497992	1.02009	0.800801
A23R	A	R	23	-0.04708	3.74004	2.49501
R87N	R	N	87	-0.0441469	1.03849	0.597015
T69K	T	K	69	-0.0419845	0.213806	0.0995025
D31K	D	K	31	-0.0409977	3.76607	1.19641
S21K	S	K	21	-0.0344279	0.214658	0.1
A23L	A	L	23	-0.0297893	0.337216	0.499002
S25F	S	F	25	-0.0279608	1.16422	0.997009
D31S	D	S	31	-0.0184924	27.8016	33.5992
K76S	K	S	76	-0.0174507	1.58827	0.995025
R59S	R	S	59	-0.0147304	4.79536	3.38308
C22I	C	I	22	0	0	0.0999001
C22E	C	E	22	0	0	0
C22Y	C	Y	22	0	0	0.0999001
C22P	C	P	22	0	0.030656	0.0999001
C22D	C	D	22	0	0.030656	0
C22K	C	K	22	0	0.030656	0
C22H	C	H	22	0	0.030656	0
C22F	C	F	22	0	0.030656	0
C22N	C	N	22	0	0.0613121	0.0999001
C22R	C	R	22	0	0.0613121	0.0999001
C22W	C	W	22	0	0.0919681	0.0999001
C22Q	C	Q	22	0	0.0919681	0
C22M	C	M	22	0	0.0919681	0
C22L	C	L	22	0	0.0919681	0.0999001
C22T	C	T	22	0	0.122624	0.0999001
C22V	C	V	22	0	0.15328	0.0999001
C22G	C	G	22	0	0.214592	0.1998
C22A	C	A	22	0	0.275904	0.0999001
C22S	C	S	22	0	0.30656	0
S25R	S	R	25	0.00130007	0.0612745	0.0997009
S7N	S	N	7	0.00302926	0	0
C96L	C	L	96	0.00518051	0	0
C96N	C	N	96	0.00518051	0	0
C96A	C	A	96	0.00518051	0	0
C96T	C	T	96	0.00518051	0	0
C96P	C	P	96	0.00518051	0	0
C96Q	C	Q	96	0.00518051	0	0
C96R	C	R	96	0.00518051	0	0
C96S	C	S	96	0.00518051	0	0
C96V	C	V	96	0.00518051	0	0
C96K	C	K	96	0.00518051	0	0
C96M	C	M	96	0.00518051	0	0
C96D	C	D	96	0.00518051	0	0
C96F	C	F	96	0.00518051	0	0
C96G	C	G	96	0.00518051	0	0
C96H	C	H	96	0.00518051	0	0
C96E	C	E	96	0.00518051	0	0
C96I	C	I	96	0.00518051	0	0
C96W	C	W	96	0.00518051	0	0
C96Y	C	Y	96	0.00518051	0	0
K76Q	K	Q	76	0.0105119	1.58827	0.995025
K76R	K	R	76	0.0111474	5.22297	5.07463
T58V	T	V	58	0.0122042	2.32203	2.18905
Y52F	Y	F	52	0.0124152	4.18576	2.38806
T69F	T	F	69	0.0166155	0.305437	0.39801
K43T	K	T	43	0.0182841	0.305623	0.199005
R87C	R	C	87	0.0230465	0	0
R50C	R	C	50	0.0244839	0.641613	0.0995025
T74P	T	P	74	0.0362294	1.80208	0.79602
Q82E	Q	E	82	0.0388187	33.4453	28.0597
N28D	N	D	28	0.0548045	0.980092	0.598205
T69S	T	S	69	0.0551871	8.61332	5.77114
T54L	T	L	54	0.0572855	1.74152	0.995025
I51Y	I	Y	51	0.0572855	0.397189	0
R87Y	R	Y	87	0.0595575	0.0305437	0
S25K	S	K	25	0.0608866	0	0
R87V	R	V	87	0.0661395	0.0305437	0
T54R	T	R	54	0.0663258	3.5136	3.58209
R50E	R	E	50	0.0691128	4.49129	3.68159
K43H	K	H	43	0.0722499	0.764059	0.597015
D31L	D	L	31	0.0726175	0.428659	0.398804
I51F	I	F	51	0.0762738	2.93309	1.39303
A88Q	A	Q	88	0.0784562	0.0305437	0
V5D	V	D	5	0.0838571	0.123648	0
N84K	N	K	84	0.0870711	2.07697	1.89055
R59Q	R	Q	59	0.089905	3.02382	0.597015
Y57F	Y	F	57	0.0920185	0.702505	0.199005
R50T	R	T	50	0.0942964	2.5359	3.68159
S25E	S	E	25	0.0965624	0	0
Q3K	Q	K	3	0.0986437	0.897277	0.500501
A23W	A	W	23	0.100715	0.766401	0.199601
Y57T	Y	T	57	0.105169	14.0501	13.1343
Y57M	Y	M	57	0.106701	1.06903	0.199005
A40Q	A	Q	40	0.106869	0.0917431	0.199005
Y33F	Y	F	33	0.11059	4.53015	2.49252
V93I	V	I	93	0.114277	9.80452	10.2488
V5Y	V	Y	5	0.114777	0.123648	0
E1K	E	K	1	0.116276	0.371632	0.1001
K30E	K	E	30	0.122216	0.642988	0.598205
Y57W	Y	W	57	0.123525	0.091631	0
T69H	T	H	69	0.123525	0.0305437	0.0995025
Q3S	Q	S	3	0.12483	0.990099	0.900901
Y57R	Y	R	57	0.129045	6.20037	3.78109
A88D	A	D	88	0.130495	1.09957	1.09453
Y57N	Y	N	57	0.13242	17.9597	16.7164
K43Q	K	Q	43	0.145662	31.8765	27.6617
S85R	S	R	85	0.146748	5.46732	6.36816
V5L	V	L	5	0.149835	3.77125	7.70771
S85Y	S	Y	85	0.151676	0.244349	0.298507
N28R	N	R	28	0.155336	2.14395	0.797607
D31Q	D	Q	31	0.160168	0.581751	0.797607
N84D	N	D	84	0.161667	4.15394	3.08458
D31H	D	H	31	0.162713	0.979792	1.09671
Q13K	Q	K	13	0.164647	62.6691	66.6
A40P	A	P	40	0.165985	20.4587	25.0746
A88S	A	S	88	0.168055	27.3671	27.4627
Q3R	Q	R	3	0.16835	4.33168	1.9019
E1P	E	P	1	0.169821	0.185816	0.1001
S21R	S	R	21	0.170262	0.122662	0.1
T69L	T	L	69	0.173769	0.244349	0.199005
A23D	A	D	23	0.176381	0.459841	0.199601
Y57S	Y	S	57	0.179695	17.6237	25.8706
T69Q	T	Q	69	0.184691	0.0610874	0
N84T	N	T	84	0.18639	18.4484	15.1244
T54S	T	S	54	0.188225	23.1286	32.3383
T54Q	T	Q	54	0.191311	0.977696	0.696517
E1Q	E	Q	1	0.193125	74.5742	68.969
A40S	A	S	40	0.195623	8.44037	6.16915
Q3Y	Q	Y	3	0.199206	0.371287	0.4004
A61D	A	D	61	0.202079	0.213806	0.298507
A23N	A	N	23	0.202216	1.56346	0.698603
D31Y	D	Y	31	0.202625	0.765462	1.49551
K43E	K	E	43	0.20561	1.13081	1.99005
N28L	N	L	28	0.205746	2.51149	0.299103
R50Q	R	Q	50	0.206016	0.549954	0.199005
E1D	E	D	1	0.206961	1.2078	1.3013
V5S	V	S	5	0.209247	1.08192	1.8018
R59E	R	E	59	0.210585	2.50458	1.69154
E1G	E	G	1	0.210586	0.650356	0.600601
A88N	A	N	88	0.210853	0.091631	0.199005
R87I	R	I	87	0.211387	0.885767	1.09453
P41K	P	K	41	0.212586	0.0611434	0.0995025
Y57A	Y	A	57	0.220108	3.75687	2.68657
R19T	R	T	19	0.221805	6.07176	5.7
Y95F	Y	F	95	0.222456	11.9731	10.8458
N55Q	N	Q	55	0.222846	0.0455581	0.15456
Y57D	Y	D	57	0.223496	13.9279	12.6368
K43S	K	S	43	0.223885	0.366748	0.0995025
Y57H	Y	H	57	0.226858	1.49664	1.39303
A23M	A	M	23	0.228272	0.214592	0
A79S	A	S	79	0.228528	0.641417	0.497512
Q3H	Q	H	3	0.230193	8.35396	7.50751
S85A	S	A	85	0.230704	0.58033	0.497512
K43F	K	F	43	0.232488	0	0
S25A	S	A	25	0.232869	0.490196	0.598205
S75D	S	D	75	0.233504	0.213806	0.298507
R87H	R	H	87	0.239424	0.0305437	0
A88R	A	R	88	0.24192	0.366524	0.0995025
R59Y	R	Y	59	0.244771	25.8705	31.8408
Q82L	Q	L	82	0.245142	0.183262	0.298507
R59K	R	K	59	0.245389	6.65852	5.47264
V5E	V	E	5	0.250298	3.43122	1.5015
Q82D	Q	D	82	0.254789	3.72633	4.47761
Y80F	Y	F	80	0.25479	8.49114	5.87065
N84Y	N	Y	84	0.256718	0.397068	0.497512
A40R	A	R	40	0.256838	0.825688	0.298507
E1A	E	A	1	0.258158	0.557448	0.700701
R87Q	R	Q	87	0.262688	0.549786	0.497512
A61N	A	N	61	0.267524	25.3513	26.8657
N55E	N	E	55	0.26811	1.77677	0.618238
R87E	R	E	87	0.269045	0.855223	0.199005
R87A	R	A	87	0.269746	0.641417	0.39801
E1N	E	N	1	0.270096	0.0619387	0.1001
A88T	A	T	88	0.273117	4.09285	3.28358
T54M	T	M	54	0.273233	1.61931	0.199005
N55R	N	R	55	0.273233	1.68565	0.463679
Q3F	Q	F	3	0.276117	0.309406	0.600601
T69R	T	R	69	0.276462	0.213806	0.199005
Q3N	Q	N	3	0.279553	0.649752	0
N55V	N	V	55	0.281146	0.865604	0.618238
S75T	S	T	75	0.285332	1.31338	1.09453
R19Q	R	Q	19	0.28769	0.613309	0.6
V5N	V	N	5	0.290146	0.247295	0.4004
D31R	D	R	31	0.296665	3.12309	2.49252
R87F	R	F	87	0.296774	0	0
A88P	A	P	88	0.297213	10.8735	8.25871
N84R	N	R	84	0.297979	12.9505	13.4328
G56N	G	N	56	0.298416	2.01588	2.28856
K76L	K	L	76	0.300161	0.549786	0.497512
E1T	E	T	1	0.302114	0.433571	0.4004
Q82I	Q	I	82	0.30298	0.244349	0.199005
S85F	S	F	85	0.305566	0.091631	0.298507
V5T	V	T	5	0.306854	0.64915	0.4004
T54H	T	H	54	0.308884	1.19157	1.19403
N84E	N	E	84	0.310056	0.0305437	0.0995025
A88H	A	H	88	0.313234	0.244349	0.0995025
N28A	N	A	28	0.316075	2.48086	1.59521
Q82V	Q	V	82	0.317227	0.610874	0.39801
S25Q	S	Q	25	0.323149	0.245098	0
K30Q	K	Q	30	0.323871	0.183711	0.199402
Q3D	Q	D	3	0.323871	0.154703	0.1001
K76N	K	N	76	0.325721	2.44349	2.28856
D31F	D	F	31	0.329296	0.39804	1.09671
R50K	R	K	50	0.331933	0.274977	1.09453
V5K	V	K	5	0.332539	2.90572	3.5035
D62E	D	E	62	0.332741	5.40623	2.88557
Y33W	Y	W	33	0.334353	9.12152	10.1695
A88L	A	L	88	0.338854	0.977398	0.597015
E1R	E	R	1	0.339749	0.92908	0.500501
Q82T	Q	T	82	0.341039	4.94808	4.97512
N28K	N	K	28	0.342423	0.520674	0.997009
S63N	S	N	63	0.34262	5.00916	3.18408
N28I	N	I	28	0.345178	3.00153	4.88534
S85L	S	L	85	0.345178	0.091631	0
N84S	N	S	84	0.346353	26.0843	33.4328
Q13T	Q	T	13	0.347232	1.32226	0.7
S21T	S	T	21	0.347818	28.7642	32.6
R19E	R	E	19	0.349472	0.521312	0.1
T69N	T	N	69	0.35112	0.91631	0.696517
N55S	N	S	55	0.35141	18.041	22.5657
K30R	K	R	30	0.35141	4.19473	3.78863
N28H	N	H	28	0.352472	0.122511	0
A40K	A	K	40	0.352568	0.489297	0.199005
S71N	S	N	71	0.353147	0.794136	0.895522
A23C	A	C	23	0.359266	0.030656	0
G16S	G	S	16	0.360025	7.52457	4.2
T54E	T	E	54	0.360403	2.87198	0.995025
K76A	K	A	76	0.361917	4.15394	0.696517
R87M	R	M	87	0.365862	0.152718	0
T74V	T	V	74	0.367263	0.549786	0.199005
N28S	N	S	28	0.367356	40.1531	39.8804
S75E	S	E	75	0.368287	0	0
S71D	S	D	71	0.36838	0.458155	0.0995025
D62K	D	K	62	0.368937	0.305437	0.0995025
S75K	S	K	75	0.368937	0	0
Q13H	Q	H	13	0.370328	0.399754	0.5
V5R	V	R	5	0.371991	1.66924	1.2012
K43R	K	R	43	0.373096	4.37042	4.27861
D31A	D	A	31	0.373464	3.03123	2.79163
S17K	S	K	17	0.375206	0.0307125	0
N55T	N	T	55	0.379577	4.69248	4.01855
S63T	S	T	63	0.383995	1.03849	0.39801
E1H	E	H	1	0.384084	0.46454	0.800801
K43G	K	G	43	0.384622	0.397311	0.199005
S17H	S	H	17	0.385159	0.337838	0.1
K76H	K	H	76	0.385963	0.122175	0
Q13R	Q	R	13	0.386588	5.50431	3
T74S	T	S	74	0.386945	2.22969	2.38806
I70V	I	V	70	0.389255	5.40623	7.26368
D31M	D	M	31	0.392345	0.153092	0
A61S	A	S	61	0.392521	12.5535	10.2488
T69A	T	A	69	0.393751	3.26817	2.38806
N84A	N	A	84	0.394189	1.49664	0.39801
N84Q	N	Q	84	0.397158	0.183262	0
K43A	K	A	43	0.397245	0.152812	0
T74D	T	D	74	0.3982	3.66524	3.18408
N28E	N	E	28	0.399068	0.0612557	0.0997009
N28Y	N	Y	28	0.404492	0.520674	0.199402
S25N	S	N	25	0.406455	0.0306373	0.0997009
N28M	N	M	28	0.406796	1.19449	0.797607
E89S	E	S	89	0.407985	3.6347	5.47264
N28V	N	V	28	0.409003	1.07198	0.498504
N28T	N	T	28	0.410018	36.9066	43.669
N55A	N	A	55	0.410271	1.959	1.85471
E1L	E	L	1	0.410524	0.991019	1.2012
Q13E	Q	E	13	0.410946	2.61378	1.8
Y57C	Y	C	57	0.410946	0	0
K43N	K	N	43	0.411283	0.183374	0.298507
Q3A	Q	A	3	0.411451	0.371287	0.1001
R19K	R	K	19	0.413635	28.6109	29
S75N	S	N	75	0.41514	0.244349	0
R59T	R	T	59	0.415222	5.10079	2.78607
N28Q	N	Q	28	0.416391	0.183767	0.0997009
A88V	A	V	88	0.416641	6.10874	7.9602
S17Y	S	Y	17	0.422015	0.0614251	0
N55D	N	D	55	0.422179	8.61048	9.73725
P14E	P	E	14	0.42529	0.0922226	0
S21N	S	N	21	0.428053	0.766636	0.5
R59F	R	F	59	0.428539	4.30666	3.28358
S25M	S	M	25	0.428783	0	0
I51H	I	H	51	0.430236	0	0.0995025
A40M	A	M	40	0.431203	1.86544	3.78109
Y52L	Y	L	52	0.43361	0.580507	0.597015
T91S	T	S	91	0.43401	3.60415	2.98507
S63K	S	K	63	0.434729	24.0684	22.1891
N28F	N	F	28	0.435446	0.551302	0.797607
E89D	E	D	89	0.435526	24.6182	23.6816
T54Y	T	Y	54	0.43656	8.46318	8.45771
T78C	T	C	78	0.438384	0	0
Q13S	Q	S	13	0.438542	0.768758	0.5
A40C	A	C	40	0.439885	0	0.0995025
V5F	V	F	5	0.440279	0.278207	0.4004
V93T	V	T	93	0.440358	6.5058	6.76617
S25L	S	L	25	0.441381	0.153186	0.0997009
Q3M	Q	M	3	0.442009	0.0309406	0.1001
T32V	T	V	32	0.443576	2.32629	3.19043
D62R	D	R	62	0.44381	2.32132	1.29353
R59C	R	C	59	0.444825	0	0
N84L	N	L	84	0.446615	0.213806	0.0995025
T58S	T	S	58	0.447158	2.93309	2.28856
I34V	I	V	34	0.447313	9.81651	6.87251
N84M	N	M	84	0.44971	0.58033	0.199005
D31G	D	G	31	0.452247	15.7379	18.2453
A88G	A	G	88	0.453548	0.610874	0.995025
S7G	S	G	7	0.458184	0.803213	1.001
T58E	T	E	58	0.462997	1.61931	1.29353
A49S	A	S	49	0.463071	10.5713	17.0149
T58A	T	A	58	0.463669	6.84387	3.68159
N55W	N	W	55	0.46568	0	0
N84C	N	C	84	0.466422	0	0
S17F	S	F	17	0.468126	0.153563	0
S7T	S	T	7	0.468938	0.741427	0.4004
T54N	T	N	54	0.469675	8.79927	18.3085
S17R	S	R	17	0.470998	0.153563	0
G56D	G	D	56	0.471218	7.20831	8.1592
D62S	D	S	62	0.471365	1.58827	1.19403
S21C	S	C	21	0.47283	0.0613309	0
E1I	E	I	1	0.473487	0.309693	0.1001
E1V	E	V	1	0.474289	0.495509	0.900901
S85G	S	G	85	0.474799	5.77276	4.67662
A40N	A	N	40	0.475016	0.030581	0
S17N	S	N	17	0.475162	0.307125	0.2
S25T	S	T	25	0.476976	0.582108	0.897308
Q13A	Q	A	13	0.477483	0.276753	0
T74I	T	I	74	0.477772	1.58827	1.39303
K43C	K	C	43	0.478566	0.0305623	0
E89Q	E	Q	89	0.478639	0.366524	0.199005
E89A	E	A	89	0.478999	28.9554	28.5572
Q82S	Q	S	82	0.481801	2.04643	0.696517
G16D	G	D	16	0.48223	2.79484	1.4
N84F	N	F	84	0.48223	0.0610874	0
T74A	T	A	74	0.484798	2.32132	1.19403
S71G	S	G	71	0.485721	0.0305437	0.199005
A88M	A	M	88	0.488198	0.0305437	0.199005
R87G	R	G	87	0.488621	1.77153	1.29353
E89K	E	K	89	0.488692	0.091631	0
N84H	N	H	84	0.489114	1.06903	0.696517
K76E	K	E	76	0.489677	2.41295	1.79104
R50G	R	G	50	0.489958	9.53254	8.1592
R87L	R	L	87	0.490801	0.0305437	0.0995025
T69M	T	M	69	0.493179	0.183262	0.298507
R19M	R	M	19	0.493737	0.122662	0.7
D31W	D	W	31	0.495058	0.122474	0
N55C	N	C	55	0.495128	0.0455581	0
S63A	S	A	63	0.495406	1.13012	0.995025
R59V	R	V	59	0.495613	1.80208	0.696517
Q82N	Q	N	82	0.497068	4.18448	3.8806
V12T	V	T	12	0.497413	0.738462	0.4
A40G	A	G	40	0.498448	0.764526	0.995025
V5M	V	M	5	0.498448	0.927357	1.4014
Q3C	Q	C	3	0.498862	0.0309406	0.1001
S17M	S	M	17	0.499412	0.0307125	0
K30H	K	H	30	0.500785	1.40845	0.398804
A88I	A	I	88	0.502973	0.458155	0.79602
E1M	E	M	1	0.504063	0	0
N55M	N	M	55	0.504607	0.0911162	0
G56Q	G	Q	56	0.505286	0.152718	0.298507
S75H	S	H	75	0.507721	0	0
K76C	K	C	76	0.508462	0	0
Q3W	Q	W	3	0.509606	0.247525	0.1001
I29V	I	V	29	0.512418	4.59418	5.28415
R19N	R	N	19	0.514548	0.490647	0.8
S75Q	S	Q	75	0.515211	0	0
S25D	S	D	25	0.515874	0.0919118	0.498504
E89N	E	N	89	0.516403	0.152718	0.497512
T58M	T	M	58	0.516601	0.366636	0.298507
R19D	R	D	19	0.516668	0.0613309	0
S17T	S	T	17	0.51779	31.1425	34.4
G56K	G	K	56	0.519434	0.519243	0.298507
A88C	A	C	88	0.519565	0	0
S17D	S	D	17	0.520025	0.0307125	0.1
S75A	S	A	75	0.520615	11.3012	13.3333
S17Q	S	Q	17	0.521073	0.153563	0.1
E89L	E	L	89	0.521922	0.0305437	0.199005
S75L	S	L	75	0.522509	0.305437	0.39801
A23G	A	G	23	0.523486	1.22624	1.1976
A61Q	A	Q	61	0.523941	0.183262	0.199005
Q13V	Q	V	13	0.524331	0.307503	0.3
K65R	K	R	65	0.526662	9.6518	8.85572
K30S	K	S	30	0.52705	39.5285	42.4726
T54F	T	F	54	0.527243	0.61106	0.39801
V64T	V	T	64	0.528917	0.0305437	0
T58R	T	R	58	0.530007	2.0776	0.995025
E46Q	E	Q	46	0.530007	1.71097	1.89055
A88Y	A	Y	88	0.530511	1.1912	0.497512
D62N	D	N	62	0.532245	0.397068	0.199005
N28W	N	W	28	0.532372	0.0306279	0
S75R	S	R	75	0.532754	0.091631	0.199005
R50D	R	D	50	0.533072	0.580507	1.19403
F68Y	F	Y	68	0.533899	0.0305437	0.0995025
G56H	G	H	56	0.533899	0.183262	0.497512
S63E	S	E	63	0.53409	0.488699	0.0995025
S17E	S	E	17	0.536558	0.0921376	0.1
T54G	T	G	54	0.537441	6.41613	8.1592
S85M	S	M	85	0.537441	0	0
E1Y	E	Y	1	0.540767	0.278724	0.2002
T74K	T	K	74	0.542576	5.98656	6.56716
V2T	V	T	2	0.542576	0.154751	0.3003
R50N	R	N	50	0.543074	4.67461	4.1791
V5W	V	W	5	0.543882	0.123648	0.4004
K65S	K	S	65	0.543944	0.274893	0.0995025
T69C	T	C	69	0.544068	0	0
S63D	S	D	63	0.544316	0.305437	0.39801
L86V	L	V	86	0.545554	27.1228	30.6468
Q82F	Q	F	82	0.546543	0	0
K30N	K	N	30	0.547529	6.76669	6.08175
R19C	R	C	19	0.548082	0.0919963	0
K65L	K	L	65	0.548451	0.488699	0.199005
Y80H	Y	H	80	0.549677	2.77947	2.28856
T69W	T	W	69	0.551206	0	0
D62A	D	A	62	0.551633	2.93219	3.18408
K30M	K	M	30	0.551694	0.122474	0.0997009
S17G	S	G	17	0.552486	0.36855	0.3
K43L	K	L	43	0.55455	0.275061	0.199005
T78Q	T	Q	78	0.556664	27.6115	30.1493
Q82Y	Q	Y	82	0.556725	0.0305437	0.298507
T74E	T	E	74	0.559727	4.55101	2.38806
Y60F	Y	F	60	0.560743	4.1234	2.28856
D31C	D	C	31	0.560743	0.0306185	0.0997009
T58C	T	C	58	0.562352	0	0
Q82H	Q	H	82	0.562412	2.19914	1.39303
Q13M	Q	M	13	0.562531	0.461255	0.3
D73N	D	N	73	0.56354	0.794136	1.89055
S63H	S	H	63	0.565198	0.122175	0.0995025
V5A	V	A	5	0.565435	0.927357	0.800801
S63C	S	C	63	0.566025	0	0
D62P	D	P	62	0.566084	35.675	37.1144
Y57G	Y	G	57	0.567321	4.21503	7.16418
K65A	K	A	65	0.567791	0.244349	0.199005
K65Q	K	Q	65	0.568319	34.5144	30.5473
H35L	H	L	35	0.568495	0.214067	0.298805
S85C	S	C	85	0.570193	0	0
K30G	K	G	30	0.572349	8.97122	6.67996
R19S	R	S	19	0.575303	29.8681	30.5
S7A	S	A	7	0.575534	0.648749	0.800801
Q82K	Q	K	82	0.57565	10.9041	17.8109
R59G	R	G	59	0.575764	3.39035	5.37313
E1C	E	C	1	0.57588	0.185816	0.1001
S71E	S	E	71	0.576111	0.091631	0
T78E	T	E	78	0.578696	0.977398	0.696517
T32C	T	C	32	0.581039	0.581573	0.498504
Q13Y	Q	Y	13	0.583085	0.123001	0.1
P14A	P	A	14	0.584048	1.41408	1
D62Q	D	Q	62	0.584331	23.6103	24.3781
P14Q	P	Q	14	0.584783	0.153704	0
N84G	N	G	84	0.584783	2.04643	0.199005
R59M	R	M	59	0.585461	0.244349	0.199005
K43M	K	M	43	0.586137	0.488998	0.39801
S85W	S	W	85	0.586137	0.122175	0.0995025
V12I	V	I	12	0.587711	0.861538	1.9
E89T	E	T	89	0.589111	0.397068	0.995025
I51C	I	C	51	0.589279	0.061106	0
T69D	T	D	69	0.589447	0.152718	0.0995025
K76M	K	M	76	0.58995	0.794136	0.497512
K65E	K	E	65	0.593286	5.19243	5.87065
R59W	R	W	59	0.595165	0.122175	0.199005
Y80W	Y	W	80	0.595717	0.122175	0.0995025
K76G	K	G	76	0.595772	0.458155	0.39801
Q82A	Q	A	82	0.596707	0.213806	0.0995025
T54W	T	W	54	0.597037	0.061106	0
T91C	T	C	91	0.597421	0	0
N84W	N	W	84	0.599228	0.091631	0.199005
E89H	E	H	89	0.601191	0.0610874	0
E1W	E	W	1	0.602277	0.216785	0.1001
S25C	S	C	25	0.603469	0.122549	0.0997009
A79G	A	G	79	0.603902	0.519243	0.298507
A88F	A	F	88	0.605682	1.74099	1.29353
P14S	P	S	14	0.606166	2.39779	2.5
S17C	S	C	17	0.608098	0.0614251	0
W36F	W	F	36	0.609541	0.0611621	0.0996016
Q82R	Q	R	82	0.611245	7.66646	4.57711
T74C	T	C	74	0.612095	0	0
A40E	A	E	40	0.612307	0.0611621	0.298507
I51A	I	A	51	0.612572	0.366636	0.39801
S25W	S	W	25	0.613154	0.0612745	0
K43W	K	W	43	0.613154	0.0305623	0
T91M	T	M	91	0.613207	0.58033	0
D62L	D	L	62	0.61326	1.25229	0.895522
S25V	S	V	25	0.61326	0.33701	0.0997009
S63Q	S	Q	63	0.61495	0.274893	0.298507
R87W	R	W	87	0.61616	0	0
T78A	T	A	78	0.617315	1.00794	0.298507
Y52V	Y	V	52	0.61742	0.763825	0.696517
S75Y	S	Y	75	0.617943	0.366524	0.199005
N28C	N	C	28	0.619511	0.0306279	0
E1F	E	F	1	0.620136	0.247755	0.2002
K65M	K	M	65	0.620188	0.397068	0.0995025
S71C	S	C	71	0.622162	0	0
S17W	S	W	17	0.622887	0.12285	0.2
Y80E	Y	E	80	0.622991	0	0
A61M	A	M	61	0.623921	0.183262	0.298507
Y80V	Y	V	80	0.624952	2.87111	3.78109
R19A	R	A	19	0.625415	0.0306654	0
S71A	S	A	71	0.625981	0.794136	0.995025
T74N	T	N	74	0.626083	24.1906	25.9701
T54D	T	D	54	0.629359	22.0287	13.6318
Q82M	Q	M	82	0.629562	0.213806	0.0995025
K65D	K	D	65	0.631241	0.610874	0.0995025
V5C	V	C	5	0.631292	0.0309119	0.4004
N77Q	N	Q	77	0.6319	0.122175	0.199005
Q13I	Q	I	13	0.631951	0.123001	0.2
H35N	H	N	35	0.632508	12.5994	11.1554
T74Q	T	Q	74	0.632913	0.244349	0.199005
K65N	K	N	65	0.633367	1.28283	1.19403
S63L	S	L	63	0.634225	0.091631	0.199005
Q13F	Q	F	13	0.63488	0.307503	0.2
D62H	D	H	62	0.636538	0.763592	0.497512
I51T	I	T	51	0.636789	2.23037	2.08955
E46I	E	I	46	0.636889	0.061106	0
Y52N	Y	N	52	0.63784	19.615	21.592
Q13C	Q	C	13	0.639586	0.215252	0.1
S75G	S	G	75	0.640581	0.549786	0.199005
T91Q	T	Q	91	0.641573	0	0
A61G	A	G	61	0.64197	4.42883	3.28358
V93C	V	C	93	0.642168	0	0
T74H	T	H	74	0.642217	0.0305437	0
E46V	E	V	46	0.642415	1.68042	0.995025
P41S	P	S	41	0.642563	1.46744	0.895522
T91A	T	A	91	0.642662	1.43555	1.19403
V93K	V	K	93	0.64434	0.213806	0.0995025
S71W	S	W	71	0.644488	0	0
P41T	P	T	41	0.64498	2.38459	1.59204
S25I	S	I	25	0.645127	0.0306373	0
G16Q	G	Q	16	0.645324	10.5958	8.1
T32S	T	S	32	0.645324	4.83624	2.79163
P41Q	P	Q	41	0.645422	0.0917151	0.0995025
A61C	A	C	61	0.646502	0	0
T74R	T	R	74	0.646845	3.17654	2.18905
N55G	N	G	55	0.647236	36.1731	37.558
Q13L	Q	L	13	0.647823	0.615006	0.3
K65Y	K	Y	65	0.648067	0.0305437	0.0995025
T54C	T	C	54	0.648799	0	0
P41L	P	L	41	0.649481	0.0611434	0.199005
V12A	V	A	12	0.650356	0.923077	1.2
E89R	E	R	89	0.651133	0.0610874	0
K65H	K	H	65	0.651472	0.33598	0.497512
E89M	E	M	89	0.651714	0.0610874	0.199005
V2I	V	I	2	0.652101	4.11637	3.9039
R19L	R	L	19	0.65273	0.214658	0
S71L	S	L	71	0.655523	0.397068	0.597015
S25G	S	G	25	0.656002	0.275735	0
A24S	A	S	24	0.656864	1.04167	0.499002
K65C	K	C	65	0.65696	0	0
P14V	P	V	14	0.657629	0.122963	0.2
E89G	E	G	89	0.658107	1.09957	0.895522
V64C	V	C	64	0.660865	0.0305437	0
S75M	S	M	75	0.661245	0.0305437	0
D62T	D	T	62	0.661955	0.549786	0.696517
S71K	S	K	71	0.662049	0.091631	0
T91E	T	E	91	0.662474	0	0
A88W	A	W	88	0.662805	0	0
E89Y	E	Y	89	0.662852	0	0
E89V	E	V	89	0.663371	2.47404	3.38308
Y52D	Y	D	52	0.664642	5.40788	2.98507
T32H	T	H	32	0.664689	11.2029	7.57727
D62M	D	M	62	0.664877	0.0305437	0
P41N	P	N	41	0.666143	0	0
V93R	V	R	93	0.666237	0.213806	0.597015
G56S	G	S	56	0.668199	15.8827	13.8308
E46F	E	F	46	0.668246	0	0
V93M	V	M	93	0.668945	5.95602	4.97512
Q13G	Q	G	13	0.669224	0.338253	0.4
T91K	T	K	91	0.670849	0	0
P41E	P	E	41	0.671543	0.0305717	0
S71M	S	M	71	0.673251	0.0610874	0
S63G	S	G	63	0.67385	0.0610874	0.199005
G16N	G	N	16	0.675045	0.0921376	0.1
T78S	T	S	78	0.675137	9.438	12.5373
Y94F	Y	F	94	0.675366	1.16066	1.59204
G16K	G	K	16	0.675549	0.859951	0.5
Y33H	Y	H	33	0.67587	1.80594	1.99402
E46Y	E	Y	46	0.676511	0	0.0995025
S17L	S	L	17	0.676648	0.0921376	0
P41R	P	R	41	0.676876	0.336289	0.199005
G16R	G	R	16	0.676876	10.1044	9.9
V93Q	V	Q	93	0.677379	0.0305437	0
V12C	V	C	12	0.67747	0.123077	0.2
G16L	G	L	16	0.677516	0.552826	0.2
K65T	K	T	65	0.678564	0.274893	0.995025
G56Y	G	Y	56	0.679519	0.702505	0.696517
F68H	F	H	68	0.679519	0	0
Y52H	Y	H	52	0.679791	3.36083	4.27861
T74W	T	W	74	0.681332	0.0610874	0
S21G	S	G	21	0.681603	0.122662	0.2
R19H	R	H	19	0.68219	0.0306654	0
K30C	K	C	30	0.682326	0.0306185	0.0997009
K76T	K	T	76	0.683092	22.8161	17.8109
I29T	I	T	29	0.68489	0.153139	0.398804
G56R	G	R	56	0.685787	2.84056	1.29353
P41I	P	I	41	0.685787	0.0917151	0
K76Y	K	Y	76	0.687796	0	0
S75F	S	F	75	0.687886	1.06903	1.09453
S21D	S	D	21	0.690683	0.0919963	0
D62W	D	W	62	0.690728	0.0305437	0.298507
D62Y	D	Y	62	0.691347	0.0305437	0
Q82C	Q	C	82	0.692142	0	0
P41H	P	H	41	0.692142	0.0611434	0.0995025
S71R	S	R	71	0.693199	0	0
K30V	K	V	30	0.693507	1.19412	0.897308
S7H	S	H	7	0.693771	0.0617856	0.1001
V37T	V	T	37	0.693859	0.30581	0.298805
Q13P	Q	P	13	0.693902	0.215252	0.2
T91N	T	N	91	0.694693	0.0305437	0
D62G	D	G	62	0.695657	0.58033	0.597015
Y80L	Y	L	80	0.696618	0.366524	0.39801
T74Y	T	Y	74	0.697229	0.091631	0.0995025
P53A	P	A	53	0.698144	4.67318	4.67662
E89I	E	I	89	0.699881	0	0.0995025
G56E	G	E	56	0.700011	2.19914	1.49254
T74G	T	G	74	0.70105	0.641417	0.199005
Q13N	Q	N	13	0.701222	1.07626	0.9
S71Q	S	Q	71	0.701784	0.0610874	0
Y80Q	Y	Q	80	0.702689	0	0
S7M	S	M	7	0.703291	0	0
E46H	E	H	46	0.704022	0.030553	0.199005
S63R	S	R	63	0.704108	2.35186	1.79104
E89C	E	C	89	0.704665	0	0
S63M	S	M	63	0.704665	0	0
I51M	I	M	51	0.704922	4.85793	4.57711
P41D	P	D	41	0.706205	0	0
I51N	I	N	51	0.706419	0.183318	0.0995025
P14C	P	C	14	0.708251	0.0614817	0
A49C	A	C	49	0.708846	0	0
T58K	T	K	58	0.710414	11.4574	10.3483
A40H	A	H	40	0.710879	0.458716	2.18905
V12S	V	S	12	0.710921	0.523077	0.4
Y80M	Y	M	80	0.712608	0	0
T78R	T	R	78	0.714414	1.25229	0.995025
K30I	K	I	30	0.715669	1.89835	2.09372
S75I	S	I	75	0.716546	0.0610874	0
S75V	S	V	75	0.716671	0.488699	0.79602
V93A	V	A	93	0.716796	0.0305437	0
S7K	S	K	7	0.716921	0.0308928	0
T32Y	T	Y	32	0.718585	62.3508	67.4975
G56L	G	L	56	0.719828	0.274893	0.0995025
L18R	L	R	18	0.720738	0.276158	0.1
K30D	K	D	30	0.721192	5.05205	5.28415
N77K	N	K	77	0.723497	3.23763	3.58209
A72S	A	S	72	0.723702	3.45144	1.19403
I51S	I	S	51	0.72403	0.886037	0.597015
A40L	A	L	40	0.724068	0.764526	0.39801
K65F	K	F	65	0.724235	0.0610874	0
P41A	P	A	41	0.724317	6.38948	2.38806
E89F	E	F	89	0.72444	0	0
P41V	P	V	41	0.725707	0.18343	0.0995025
G56F	G	F	56	0.726564	0.702505	1.49254
P14M	P	M	14	0.727907	0	0
Y52W	Y	W	52	0.72811	1.16101	2.68657
Y52Q	Y	Q	52	0.729084	0.274977	0.39801
P14K	P	K	14	0.73183	0	0
P14T	P	T	14	0.733758	0.553335	0.7
R19F	R	F	19	0.73496	0.0613309	0.2
E46T	E	T	46	0.735279	0.061106	0.0995025
Y52E	Y	E	52	0.737193	0.30553	0.199005
S75W	S	W	75	0.737391	0.0305437	0
G16A	G	A	16	0.73882	24.4472	24.5
N28P	N	P	28	0.742961	2.60337	2.39282
S63Y	S	Y	63	0.743039	0.0610874	0.298507
A92G	A	G	92	0.744293	4.24557	3.78109
P41W	P	W	41	0.74644	0	0.0995025
T69G	T	G	69	0.747489	0.122175	0
S71Y	S	Y	71	0.747955	0.122175	0
G44S	G	S	44	0.748227	0.427873	0.298507
T32A	T	A	32	0.748885	1.49985	1.79462
Y80K	Y	K	80	0.748885	0	0
V48T	V	T	48	0.74904	0.061106	0
S7R	S	R	7	0.74935	0.278035	0.1001
Y80T	Y	T	80	0.750354	0.0610874	0.0995025
S75C	S	C	75	0.750393	0	0
N77Y	N	Y	77	0.750547	0.274893	0
V48I	V	I	48	0.751317	29.8808	30.8458
T91R	T	R	91	0.751702	0.152718	0.0995025
T91D	T	D	91	0.752202	0	0
P41M	P	M	41	0.754004	0	0
S7E	S	E	7	0.754081	0.247142	0.2002
D62F	D	F	62	0.75431	0	0
E89W	E	W	89	0.754425	0	0
V93L	V	L	93	0.756256	8.43005	6.16915
N28G	N	G	28	0.756256	0.612557	0
Y80A	Y	A	80	0.758306	0.152718	0.0995025
Y80S	Y	S	80	0.759403	29.5663	30.4478
A61Y	A	Y	61	0.759781	0.0305437	0.0995025
S85T	S	T	85	0.760083	1.43555	1.09453
T74M	T	M	74	0.760536	1.77153	1.59204
N77L	N	L	77	0.760724	0.0305437	0
D62I	D	I	62	0.761138	0.0610874	0
E46S	E	S	46	0.761514	0.030553	0.0995025
Y60H	Y	H	60	0.761702	3.60415	2.38806
T32F	T	F	32	0.765557	7.46863	7.47757
S71F	S	F	71	0.765818	0.641417	0.895522
V93E	V	E	93	0.766822	0.0305437	0
I29A	I	A	29	0.767416	0.122511	0.0997009
W36Y	W	Y	36	0.767786	0.030581	0.0996016
K76D	K	D	76	0.768305	0.397068	0
G56A	G	A	56	0.768971	2.10751	2.18905
G16H	G	H	16	0.769562	0.0921376	0
T74F	T	F	74	0.770336	0	0.0995025
K76F	K	F	76	0.771587	0.183262	0.199005
P41Y	P	Y	41	0.772285	0.0611434	0
Q13W	Q	W	13	0.772908	0.215252	0.1
H35I	H	I	35	0.773165	0.519878	0.298805
Q82W	Q	W	82	0.776047	0	0
Y52T	Y	T	52	0.776592	2.19982	1.59204
H35C	H	C	35	0.776628	0.152905	0.298805
P14R	P	R	14	0.777463	0.184445	0.2
D31I	D	I	31	0.777572	1.13288	0.299103
H35T	H	T	35	0.779308	7.98165	9.06375
V12M	V	M	12	0.779813	0.584615	0.2
Q13D	Q	D	13	0.782688	0.0922509	0
D62V	D	V	62	0.783582	0.519243	0.696517
Y52M	Y	M	52	0.783761	0.091659	0.39801
I29S	I	S	29	0.784046	0.673813	0.598205
Y80N	Y	N	80	0.784046	0.33598	0.298507
A49G	A	G	49	0.784225	67.1555	64.3781
N77H	N	H	77	0.784225	0.183262	0.0995025
T58N	T	N	58	0.784653	0.763825	0.995025
Y80I	Y	I	80	0.785757	0.0305437	0
V93S	V	S	93	0.785828	0.0610874	0.199005
G44N	G	N	44	0.786076	0.0305623	0
S71H	S	H	71	0.786219	0	0
P14I	P	I	14	0.786929	0.153704	0.1
S7Q	S	Q	7	0.787212	0.525178	0.4004
V64S	V	S	64	0.787885	0.427611	0
V2C	V	C	2	0.788239	0.185701	0.4004
G42S	G	S	42	0.788274	0.672577	1.19403
I29C	I	C	29	0.789016	0.0612557	0
S7L	S	L	7	0.789157	0.617856	1.9019
A61F	A	F	61	0.789616	0.0305437	0
K30T	K	T	30	0.790109	21.831	25.7228
S7C	S	C	7	0.790672	0.0308928	0.1001
A61K	A	K	61	0.791024	0.763592	0.597015
H35E	H	E	35	0.791269	0.0917431	0.199203
I29Q	I	Q	29	0.793336	0.0918836	0
I51K	I	K	51	0.793546	0.030553	0.0995025
S63F	S	F	63	0.793755	1.1912	0.39801
Q3G	Q	G	3	0.796054	0.649752	0.600601
V64N	V	N	64	0.796054	0	0
I70T	I	T	70	0.796297	0.610874	0.597015
F27H	F	H	27	0.796366	0.980092	0.199402
N77R	N	R	77	0.796505	2.53513	1.59204
G42N	G	N	42	0.796886	0.0305717	0.0995025
V93N	V	N	93	0.797233	0	0
A61R	A	R	61	0.797648	0.733048	0.895522
K65I	K	I	65	0.79789	0.0305437	0
V2A	V	A	2	0.799341	4.08542	2.6026
V2S	V	S	2	0.800958	1.14516	1.6016
E46M	E	M	46	0.801747	0.152765	0
H35A	H	A	35	0.801815	4.09786	4.68127
K76W	K	W	76	0.802124	0.0305437	0
P14D	P	D	14	0.802363	0.0922226	0
E46N	E	N	46	0.803286	0.030553	0
E46R	E	R	46	0.803389	0	0
K65W	K	W	65	0.80373	0.794136	0
H35V	H	V	35	0.804173	0.519878	0.59761
L11I	L	I	11	0.805025	0.430902	0.1
V64A	V	A	64	0.805467	0.244349	0.39801
N77F	N	F	77	0.805535	0.0305437	0
Y33L	Y	L	33	0.806485	0.887665	0.0997009
L18A	L	A	18	0.808447	0.184106	0.1
Y33Q	Y	Q	33	0.808582	0.122436	0.0997009
T58D	T	D	58	0.809054	0.366636	0.0995025
K76V	K	V	76	0.809257	0.671961	0.39801
E46L	E	L	46	0.80929	0	0.0995025
T78V	T	V	78	0.810232	1.00794	0.39801
T78I	T	I	78	0.810401	3.60415	1.79104
Y80R	Y	R	80	0.810535	0	0
S63W	S	W	63	0.810636	0	0
D31V	D	V	31	0.810736	0.979792	0.697906
T58L	T	L	58	0.813114	0.458295	0.497512
L86M	L	M	86	0.813214	3.81796	3.8806
K65G	K	G	65	0.813247	0.641417	0.199005
G16Y	G	Y	16	0.813681	0.0921376	0.1
L86T	L	T	86	0.815644	0	0
E46K	E	K	46	0.816076	0.061106	0.39801
L18C	L	C	18	0.816208	0	0
G16E	G	E	16	0.81806	24.4472	31.1
H35D	H	D	35	0.818061	0.672783	1.19522
F68A	F	A	68	0.81849	2.1686	0.895522
G56C	G	C	56	0.818984	0	0
I29E	I	E	29	0.82007	0	0.0997009
D62C	D	C	62	0.820661	0	0.0995025
L18Q	L	Q	18	0.820727	0.153421	0.4
A61E	A	E	61	0.820956	0.885767	0.298507
Y52A	Y	A	52	0.82135	0.397189	0
L86C	L	C	86	0.822037	0	0
W36V	W	V	36	0.822135	0.030581	0
T32Q	T	Q	32	0.82256	0.275482	0.797607
G44H	G	H	44	0.822722	0	0
R59I	R	I	59	0.822822	2.1686	0.79602
P53S	P	S	53	0.823018	8.03299	7.9602
S7Y	S	Y	7	0.823376	0.123571	0.2002
K76I	K	I	76	0.823996	8.36897	13.9303
G42D	G	D	42	0.824223	0.580862	0.199005
M83C	M	C	83	0.824419	0	0
P41G	P	G	41	0.824614	0.152858	0
P14N	P	N	14	0.824874	0	0
T58Y	T	Y	58	0.825101	0.122212	0.298507
L18S	L	S	18	0.825264	0.490948	0.1
G56W	G	W	56	0.827757	0.458155	0.895522
T58F	T	F	58	0.828143	0.152765	0.199005
P41F	P	F	41	0.828144	0	0.199005
D73E	D	E	73	0.828144	3.08491	0.79602
A24G	A	G	24	0.828853	4.59559	5.08982
G56M	G	M	56	0.830011	0.152718	0
A72G	A	G	72	0.830075	2.99328	1.39303
P41C	P	C	41	0.830717	0.0305717	0
Y33N	Y	N	33	0.832445	0.948883	0.598205
S21V	S	V	21	0.832764	0.153327	0.3
P14G	P	G	14	0.833338	0.461113	0.3
D73V	D	V	73	0.833498	0.091631	0.298507
V12N	V	N	12	0.833657	0.338462	0
T58G	T	G	58	0.83458	0.427742	0.0995025
T32G	T	G	32	0.835595	0.275482	0.199402
K65V	K	V	65	0.836387	0	0
Y33A	Y	A	33	0.836641	14.172	13.5593
Y52I	Y	I	52	0.837841	6.59945	3.38308
Y33E	Y	E	33	0.838093	1.07132	0.0997009
I34T	I	T	34	0.839038	0.244648	0.199203
G16C	G	C	16	0.841046	0	0.1
L18N	L	N	18	0.841172	0.0306843	0
D73I	D	I	73	0.841516	0	0
Y95M	Y	M	95	0.842235	0	0
R59L	R	L	59	0.84345	0.763592	0.497512
G16M	G	M	16	0.844073	0.0921376	0
V37C	V	C	37	0.844197	0.0611621	0
V12Q	V	Q	12	0.844787	0.4	0.4
R38K	R	K	38	0.844974	0.0917431	0
R19W	R	W	19	0.845036	0.122662	0
E46D	E	D	46	0.845253	0.977696	0.995025
N77M	N	M	77	0.845346	0.977398	0
Y52S	Y	S	52	0.845408	27.3755	24.7761
T32E	T	E	32	0.846275	1.10193	0.0997009
F68N	F	N	68	0.846646	0	0
G15S	G	S	15	0.848435	28.8042	30
I34L	I	L	34	0.850983	4.77064	3.28685
Y52K	Y	K	52	0.851044	2.5359	3.28358
Y52C	Y	C	52	0.852205	0.152765	0.0995025
M83Q	M	Q	83	0.852327	0.0305437	0
T78N	T	N	78	0.853333	0.183262	0.298507
F68C	F	C	68	0.853516	0	0.0995025
H35S	H	S	35	0.854367	28.1346	29.2829
G44A	G	A	44	0.854549	3.0868	4.47761
G66S	G	S	66	0.855065	26.6341	30.0498
Y95H	Y	H	95	0.855701	1.52718	0.79602
Y80C	Y	C	80	0.855761	0.152718	0
T32N	T	N	32	0.856064	2.29568	3.58923
L81M	L	M	81	0.856275	28.5278	25.1741
P14L	P	L	14	0.857091	0.983707	0.7
E46C	E	C	46	0.857151	0	0
E46A	E	A	46	0.857182	0.366636	0.298507
N77A	N	A	77	0.857242	0.855223	0.39801
W36I	W	I	36	0.858296	0.0611621	0
I70A	I	A	70	0.858447	0.091631	0.0995025
N77S	N	S	77	0.858688	19.7923	23.5821
L11V	L	V	11	0.859138	46.6913	38.2
I70C	I	C	70	0.859918	0	0
L18T	L	T	18	0.860338	0.0306843	0
T91L	T	L	91	0.860637	0.0305437	0
V12K	V	K	12	0.860637	32.7077	30.9
W47H	W	H	47	0.860667	0.091659	0.0995025
H35F	H	F	35	0.860847	0.122324	0
E6T	E	T	6	0.861266	0.648949	0.500501
N55I	N	I	55	0.863442	0.318907	0.618238
L18M	L	M	18	0.86362	0.920528	0.4
I51R	I	R	51	0.865104	0.091659	0.0995025
S63V	S	V	63	0.865755	0.0305437	0
T91G	T	G	91	0.866317	0.0305437	0
V93H	V	H	93	0.867143	0.0305437	0.0995025
L86A	L	A	86	0.867379	0.33598	0.39801
T32M	T	M	32	0.86788	0.550964	0.797607
M83A	M	A	83	0.869496	0	0
Y33C	Y	C	33	0.870316	0.612182	0.897308
L11M	L	M	11	0.870404	1.35426	2.2
F27M	F	M	27	0.871369	0	0.199402
S17V	S	V	17	0.872389	0.184275	0
P53G	P	G	53	0.873669	4.91753	8.75622
Y33R	Y	R	33	0.874598	0.397919	0.0997009
I34C	I	C	34	0.875119	0.030581	0.298805
L81Q	L	Q	81	0.878436	0	0
V37A	V	A	37	0.880928	0.642202	0.498008
S7F	S	F	7	0.88127	0.21625	0.2002
M83N	M	N	83	0.882126	0	0
N77E	N	E	77	0.883036	0.274893	0.0995025
S71V	S	V	71	0.883207	0.0305437	0
Y33M	Y	M	33	0.883661	0.183655	0
L86Q	L	Q	86	0.884059	0	0
Y60L	Y	L	60	0.884484	0.733048	1.49254
R19G	R	G	19	0.884909	0.33732	0.3
I51D	I	D	51	0.886575	0.091659	0
G42H	G	H	42	0.88666	0	0
S63I	S	I	63	0.887392	0.152718	0.0995025
V37I	V	I	37	0.88743	27.9511	34.1633
N77G	N	G	77	0.887505	1.74099	1.59204
Y80D	Y	D	80	0.888404	0.610874	0.79602
E6A	E	A	6	0.888601	0.896168	0.3003
V93W	V	W	93	0.889218	0.0305437	0
M83T	M	T	83	0.890337	0.0610874	0.298507
F68M	F	M	68	0.89081	0.274893	0.0995025
L4N	L	N	4	0.892707	0.061862	0
T58H	T	H	58	0.892901	0.030553	0.0995025
V93D	V	D	93	0.8939	0	0
Q39L	Q	L	39	0.894011	2.81346	0.79602
W36M	W	M	36	0.894759	0	0
S7W	S	W	7	0.895312	3.36732	4.1041
G66N	G	N	66	0.89614	1.55773	0.497512
S21I	S	I	21	0.89749	1.31861	0.7
F68D	F	D	68	0.899574	0.0610874	0
G44T	G	T	44	0.899656	0.091687	0.0995025
L11C	L	C	11	0.900012	0.123115	0.1
L11S	L	S	11	0.900258	1.0157	1.1
V12E	V	E	12	0.900586	0.369231	0.5
L11A	L	A	11	0.902302	0.646353	0.5
L11N	L	N	11	0.904229	0.0615574	0
Y33S	Y	S	33	0.905931	6.33609	4.78564
E6C	E	C	6	0.906254	0.154512	0.4004
L86N	L	N	86	0.907062	0	0
G16F	G	F	16	0.907223	0.0614251	0
D73L	D	L	73	0.907599	0.0305437	0.0995025
R67K	R	K	67	0.908431	0.0305437	0.298507
P53D	P	D	53	0.908619	2.71839	1.89055
Y60W	Y	W	60	0.908699	0	0.0995025
F68T	F	T	68	0.909476	0.183262	0.0995025
D73T	D	T	73	0.909503	0	0
L45C	L	C	45	0.909743	0	0
L18K	L	K	18	0.909797	0	0.1
V93F	V	F	93	0.910251	1.00794	1.69154
G44Y	G	Y	44	0.911078	0	0
Y33D	Y	D	33	0.911264	3.67309	4.28714
D73Q	D	Q	73	0.911344	0.0305437	0
R38M	R	M	38	0.911371	0	0
M83E	M	E	83	0.911424	0	0
I34N	I	N	34	0.912859	0.0611621	0
A92S	A	S	92	0.914052	0.733048	0.0995025
R38A	R	A	38	0.91429	0.0611621	0.0996016
Q82G	Q	G	82	0.915347	0.0305437	0.199005
N77W	N	W	77	0.916296	0	0
V37N	V	N	37	0.917006	0.030581	0
V12R	V	R	12	0.919706	3.38462	2
F68S	F	S	68	0.919706	0.0610874	0.0995025
Y60N	Y	N	60	0.920489	0.427611	0.497512
Y60A	Y	A	60	0.921556	0.0305437	0
H35M	H	M	35	0.921972	0.30581	0.199203
V93Y	V	Y	93	0.922854	0.0610874	0
L45N	L	N	45	0.925003	0.030553	0
F27Y	F	Y	27	0.925106	31.1792	28.5145
W47F	W	F	47	0.925931	0.397189	0.497512
Y60M	Y	M	60	0.925982	0	0
D73A	D	A	73	0.92642	0.702505	0.298507
I70S	I	S	70	0.926574	0.091631	0
N77D	N	D	77	0.927114	5.07025	1.79104
D73K	D	K	73	0.92755	0	0
V48C	V	C	48	0.928114	0	0
Y60V	Y	V	60	0.928754	0.183262	0.0995025
L11Q	L	Q	11	0.929112	0.400123	0.5
W36H	W	H	36	0.929163	0	0
Q39S	Q	S	39	0.929751	0.0917431	0.199005
L4C	L	C	4	0.930159	0.154655	0.4004
K30F	K	F	30	0.930287	0.367422	0.398804
T58W	T	W	58	0.931712	0.030553	0
W36T	W	T	36	0.933209	0.0917431	0.0996016
L11H	L	H	11	0.934448	0.0615574	0.1
E46W	E	W	46	0.934524	0	0
G42Y	G	Y	42	0.934877	0	0.199005
I51W	I	W	51	0.935104	0	0
R67Y	R	Y	67	0.935154	0	0
N77C	N	C	77	0.935658	0	0
V37S	V	S	37	0.936338	0.0611621	0.0996016
L81E	L	E	81	0.936815	0	0
D73S	D	S	73	0.937016	0.0305437	1.29353
L20M	L	M	20	0.937192	0.0613309	0.1
R38L	R	L	38	0.937267	0.214067	0.0996016
S71I	S	I	71	0.937543	0.244349	0.597015
Y60Q	Y	Q	60	0.937718	0.091631	0.298507
G9S	G	S	9	0.938044	4.41358	1.5015
Y52R	Y	R	52	0.938044	2.56645	2.48756
G66D	G	D	66	0.93877	6.35308	3.18408
Y33K	Y	K	33	0.939494	0.0918274	0.0997009
I51Q	I	Q	51	0.939918	0.061106	0.0995025
Y60S	Y	S	60	0.940641	3.26817	2.08955
N84V	N	V	84	0.941089	0.183262	0
V48A	V	A	48	0.943049	0.030553	0.0995025
L81N	L	N	81	0.945099	0	0
R38S	R	S	38	0.945444	0.0917431	0
K30W	K	W	30	0.945468	0	0
D73C	D	C	73	0.945715	0	0
V12G	V	G	12	0.945936	0.338462	0.5
Y60E	Y	E	60	0.94601	0.122175	0
L45A	L	A	45	0.946108	0	0.0995025
R50H	R	H	50	0.946452	1.5582	1.49254
Q39C	Q	C	39	0.946526	0.030581	0
Q39R	Q	R	39	0.947483	0.733945	1.69154
R38Q	R	Q	38	0.94763	0.366972	0.0996016
L86S	L	S	86	0.947826	0	0
I29N	I	N	29	0.94834	0	0
T32D	T	D	32	0.948755	0.765228	0.797607
L45Q	L	Q	45	0.948755	0.122212	0.0995025
V64H	V	H	64	0.94961	0.122175	0.0995025
Y80G	Y	G	80	0.950389	0	0
L20C	L	C	20	0.951993	0.0919963	0
F27T	F	T	27	0.95272	0.42879	0.0997009
I29G	I	G	29	0.953083	0.122511	0
V48S	V	S	48	0.953663	0.030553	0
S17I	S	I	17	0.955351	0.0921376	0
Q39A	Q	A	39	0.957775	0	0.0995025
Q39E	Q	E	39	0.957942	0.0917431	0.199005
T54I	T	I	54	0.95811	2.38313	2.28856
D73H	D	H	73	0.958134	0.33598	0.298507
G44C	G	C	44	0.959399	0	0
V2M	V	M	2	0.959614	1.79511	1.8018
V48M	V	M	48	0.959661	29.3003	29.5522
V5G	V	G	5	0.960447	0.432767	0.4004
I34A	I	A	34	0.961611	0.0611621	0
M83S	M	S	83	0.961635	0.0305437	0
W47M	W	M	47	0.96244	0	0
F68E	F	E	68	0.962795	0	0
V37D	V	D	37	0.962914	0.0611621	0
L81C	L	C	81	0.962961	0	0
Y60R	Y	R	60	0.963693	0.0610874	0.0995025
Y94H	Y	H	94	0.964142	0.0305437	0.0995025
L20N	L	N	20	0.964307	0	0
L45M	L	M	45	0.964802	0.213871	0
V64G	V	G	64	0.965178	0.0305437	0.199005
G42F	G	F	42	0.96708	0.0305717	0
R38C	R	C	38	0.968039	0.0611621	0.0996016
A40T	A	T	40	0.969323	3.97554	2.48756
K30Y	K	Y	30	0.970322	0.704225	0.299103
V93G	V	G	93	0.970393	0	0
T78M	T	M	78	0.971137	0.91631	1.19403
L81T	L	T	81	0.971485	0	0
F68L	F	L	68	0.971925	8.12462	9.45274
F27S	F	S	27	0.972018	1.34763	0.797607
L81S	L	S	81	0.972249	0	0
Y95T	Y	T	95	0.972966	0	0
A61T	A	T	61	0.973382	1.28283	1.29353
G42K	G	K	42	0.973959	0	0
A40V	A	V	40	0.974051	3.36391	2.38806
L11W	L	W	11	0.974142	0.24623	0.3
F27L	F	L	27	0.974281	1.01072	1.19641
L18E	L	E	18	0.974466	0.0306843	0.1
E6S	E	S	6	0.978043	0.494438	0.900901
V2G	V	G	2	0.978317	1.20706	0.900901
Y60K	Y	K	60	0.979844	0.0610874	0
Y60T	Y	T	60	0.980049	0.0610874	0.0995025
T78G	T	G	78	0.981366	0.0305437	0
D73M	D	M	73	0.982497	0	0
A40D	A	D	40	0.982791	0.0611621	0
I29P	I	P	29	0.982949	0	0.0997009
Y60C	Y	C	60	0.982972	0.0610874	0
P53C	P	C	53	0.98331	0.0305437	0.298507
I34S	I	S	34	0.983536	0.0917431	0.0996016
L86E	L	E	86	0.984392	0	0
A79C	A	C	79	0.98473	0	0
I29D	I	D	29	0.98657	0.0612557	0
R67H	R	H	67	0.987867	0.824679	0.298507
D73F	D	F	73	0.988492	0	0
T54V	T	V	54	0.98896	3.94134	0.497512
G44F	G	F	44	0.989405	0	0
D73Y	D	Y	73	0.989761	0	0
G56T	G	T	56	0.990095	3.26817	3.08458
G16T	G	T	16	0.990161	1.01351	1.1
R67F	R	F	67	0.990472	0	0
F27D	F	D	27	0.990583	7.44257	5.28415
D73W	D	W	73	0.990672	0	0
Y95N	Y	N	95	0.992111	0	0
Q39M	Q	M	39	0.993017	0	0.0995025
H35Q	H	Q	35	0.994053	0.703364	0.398406
L4A	L	A	4	0.995196	0.30931	0.2002
I51G	I	G	51	0.996183	0.061106	0
L20A	L	A	20	0.996949	0.122662	0
V2N	V	N	2	0.997277	0.123801	0
Q39K	Q	K	39	0.997845	0.152905	0.298507
D73R	D	R	73	0.999326	0	0
L4S	L	S	4	0.999957	0.556758	0.700701
R67T	R	T	67	1.00074	0.0305437	0
F27A	F	A	27	1.00089	3.21593	2.39282
T78D	T	D	78	1.00169	0.0610874	0.0995025
F27C	F	C	27	1.00279	0.0306279	0.0997009
P53N	P	N	53	1.00318	4.91753	2.68657
G15N	G	N	15	1.00415	0.0922226	0.2
G44W	G	W	44	1.00439	0.0305623	0
T91I	T	I	91	1.00464	0	0.0995025
G16W	G	W	16	1.00507	0	0.1
V48N	V	N	48	1.00657	0	0
P14H	P	H	14	1.00822	0.0614817	0.1
L81A	L	A	81	1.01	0	0
L45E	L	E	45	1.01022	0	0
N84I	N	I	84	1.01038	1.22175	0.696517
L4D	L	D	4	1.01094	0.061862	0
G66H	G	H	66	1.01123	2.29078	0
W36C	W	C	36	1.01349	0.0917431	0
T32I	T	I	32	1.01427	0.306091	0.199402
R19Y	R	Y	19	1.01448	0.0919963	0
L11R	L	R	11	1.01456	0.523238	0
N77T	N	T	77	1.01465	5.92547	5.97015
T78K	T	K	78	1.01632	0.274893	0.39801
H35G	H	G	35	1.01659	15.4434	18.2271
L45S	L	S	45	1.01712	0.030553	0.0995025
R67A	R	A	67	1.0173	0	0
Y60D	Y	D	60	1.01822	0.488699	0.39801
R67Q	R	Q	67	1.01841	2.04643	4.67662
Y33I	Y	I	33	1.01947	0.3367	0.398804
I34E	I	E	34	1.01972	0	0
R67N	R	N	67	1.02011	0.0610874	0
Q39N	Q	N	39	1.02082	0	0
A49D	A	D	49	1.02173	0	0
V48Q	V	Q	48	1.02319	0	0
G44P	G	P	44	1.02469	0.611247	0.199005
G42R	G	R	42	1.02522	0.36686	0.298507
G44R	G	R	44	1.02625	4.00367	1.19403
T58I	T	I	58	1.02794	8.24931	7.8607
I34D	I	D	34	1.0291	0.030581	0
F27N	F	N	27	1.02951	0.275651	0.897308
V48D	V	D	48	1.03028	0	0
V2D	V	D	2	1.03147	0.495203	0.1001
V12D	V	D	12	1.03234	0.123077	0
L81D	L	D	81	1.03262	0	0
L11G	L	G	11	1.0328	0.461681	0.2
W47Y	W	Y	47	1.03507	1.31378	1.09453
W47Q	W	Q	47	1.03649	0.061106	0
R67S	R	S	67	1.03687	0.702505	0.199005
L86D	L	D	86	1.03705	0	0
L45D	L	D	45	1.03912	0	0
P14Y	P	Y	14	1.03979	0.122963	0
L86G	L	G	86	1.03987	0	0
G15R	G	R	15	1.04104	0.276668	0
E6P	E	P	6	1.0411	0.123609	0
I34Q	I	Q	34	1.04123	0.030581	0
G42Q	G	Q	42	1.04258	0.0917151	0.0995025
A49T	A	T	49	1.04283	0.336083	0.696517
R67C	R	C	67	1.04342	0.0305437	0
F27E	F	E	27	1.04346	0.826953	0
Y95C	Y	C	95	1.04383	0	0
E6D	E	D	6	1.04415	0.309023	0.500501
A79T	A	T	79	1.04479	1.00794	0.696517
A40I	A	I	40	1.04489	0.336391	0.597015
L20S	L	S	20	1.04501	0.183993	0
W36S	W	S	36	1.04552	0.152905	0.199203
V64D	V	D	64	1.04659	0	0
Y33G	Y	G	33	1.04694	19.4062	17.9462
G44D	G	D	44	1.0471	0.183374	0.0995025
F68G	F	G	68	1.04735	0.152718	0.298507
A61L	A	L	61	1.0492	0.671961	0.39801
W36A	W	A	36	1.04945	0.0917431	0
P53E	P	E	53	1.04993	1.34392	0.79602
W47A	W	A	47	1.05013	0	0
W36N	W	N	36	1.05264	0	0
G66Y	G	Y	66	1.0534	0	0.0995025
Y95Q	Y	Q	95	1.05417	0.0610874	0
L45T	L	T	45	1.05496	0.030553	0.0995025
T91H	T	H	91	1.05557	0	0
G44E	G	E	44	1.05561	0.641809	0.0995025
S7V	S	V	7	1.05664	0.339821	0.1001
R38T	R	T	38	1.05822	0	0
I29L	I	L	29	1.05829	8.7902	7.27817
G15K	G	K	15	1.05841	0.0307409	0
G15D	G	D	15	1.05881	0.153704	0
W36Q	W	Q	36	1.05898	0.0917431	0.0996016
F68Q	F	Q	68	1.05973	0	0
G15H	G	H	15	1.06006	0.0922226	0.1
V2Q	V	Q	2	1.06053	0.495203	0.3003
E6V	E	V	6	1.06123	0.463535	0.500501
Y95A	Y	A	95	1.06132	0	0
L20E	L	E	20	1.06168	0	0
G42E	G	E	42	1.06204	1.10058	1.29353
M83G	M	G	83	1.06241	0	0
E46G	E	G	46	1.0635	0.061106	0.0995025
L11E	L	E	11	1.06474	0.0615574	0.4
L18G	L	G	18	1.06579	0.368211	0.4
L20Q	L	Q	20	1.06648	0.0919963	0.1
Y95R	Y	R	95	1.06649	0	0
G42W	G	W	42	1.06666	0	0
M83D	M	D	83	1.06694	0	0
R38G	R	G	38	1.06767	0.0917431	0
R38N	R	N	38	1.06865	0.030581	0.0996016
G66R	G	R	66	1.06895	0.733048	0.696517
E89P	E	P	89	1.06906	0	0.0995025
P53Q	P	Q	53	1.06932	1.9548	2.28856
R67E	R	E	67	1.07043	0.0610874	0
G42L	G	L	42	1.07067	0.305717	0
Y33V	Y	V	33	1.07078	3.21396	0.199402
A72C	A	C	72	1.07145	0	0
G66F	G	F	66	1.07315	0	0
F27V	F	V	27	1.07317	1.8683	1.49551
T32L	T	L	32	1.07445	2.17325	1.09671
M83L	M	L	83	1.0746	55.4673	55.1244
Y60G	Y	G	60	1.07549	0.091631	0
Y95S	Y	S	95	1.07608	0.33598	0
L81H	L	H	81	1.07866	0	0
Y33T	Y	T	33	1.07882	1.98959	2.39282
A40Y	A	Y	40	1.07923	0.0611621	0.0995025
L4E	L	E	4	1.07962	0.061862	0.2002
Q39I	Q	I	39	1.08028	0.030581	0
W47C	W	C	47	1.08102	0.763825	1.09453
R38E	R	E	38	1.0816	0.030581	0
E6G	E	G	6	1.08246	0.432633	1.1011
G42T	G	T	42	1.08296	0.0917151	0.0995025
A40F	A	F	40	1.0839	0.0611621	0
L11K	L	K	11	1.08397	0.184672	0
T32R	T	R	32	1.08433	0.550964	0.598205
W47N	W	N	47	1.08477	0	0
G66K	G	K	66	1.08481	0	0
R67M	R	M	67	1.08524	0	0
F27I	F	I	27	1.0854	0.918836	0.598205
W47S	W	S	47	1.08647	0.122212	0.39801
W36E	W	E	36	1.08705	0	0
D90A	D	A	90	1.08716	0.0610874	0
I70G	I	G	70	1.08964	0.091631	0
W47E	W	E	47	1.09054	0.061106	0
Y95D	Y	D	95	1.09095	0	0
V48G	V	G	48	1.09109	0	0
V2K	V	K	2	1.09144	0.123801	0.2002
V48L	V	L	48	1.09191	9.53254	8.0597
G42C	G	C	42	1.09302	0	0
L11D	L	D	11	1.09388	0.123115	0.1
R67D	R	D	67	1.09447	0	0
E6N	E	N	6	1.09479	0.309023	0.600601
L4Q	L	Q	4	1.09816	0.340241	0.4004
I70N	I	N	70	1.0987	0	0.0995025
G42A	G	A	42	1.09887	0.0917151	0.199005
G42M	G	M	42	1.09916	0	0
S7I	S	I	7	1.09946	0.247142	0.4004
L20D	L	D	20	1.10128	0.0306654	0
I70E	I	E	70	1.10166	0	0
I34G	I	G	34	1.10317	0.183486	0.0996016
I51E	I	E	51	1.10558	0	0.199005
L18D	L	D	18	1.10611	0.0306843	0
P53R	P	R	53	1.10631	0.946854	1.49254
F27R	F	R	27	1.10634	0.0918836	0.299103
F27G	F	G	27	1.10721	18.3767	25.0249
G9A	G	A	9	1.10799	32.4383	31.7317
V37G	V	G	37	1.10846	0.0611621	0
Q39V	Q	V	39	1.1085	0.0611621	0.0995025
G15Q	G	Q	15	1.11049	0.184445	0
W36D	W	D	36	1.11254	0.030581	0
W47T	W	T	47	1.11368	0.061106	0
V48E	V	E	48	1.11498	0.030553	0
D90C	D	C	90	1.11508	0	0
W47D	W	D	47	1.11583	0	0
V64Q	V	Q	64	1.11848	0.0305437	0
V2E	V	E	2	1.12131	2.16651	1.1011
F27Q	F	Q	27	1.12161	0.336907	0.0997009
L20G	L	G	20	1.1222	0.214658	0.1
V2R	V	R	2	1.12236	0.495203	0.500501
A24C	A	C	24	1.12408	0.122549	0.299401
G15Y	G	Y	15	1.1256	0.0922226	0
I70Q	I	Q	70	1.12795	0.0305437	0
L45G	L	G	45	1.12801	0.061106	0
G15T	G	T	15	1.13135	3.04334	4.2
V64E	V	E	64	1.13274	0	0
S85V	S	V	85	1.13381	0.0305437	0
R67W	R	W	67	1.13387	0.213806	0.0995025
S85I	S	I	85	1.13394	0.0305437	0.298507
F68V	F	V	68	1.13421	56.9334	55.9204
Y94C	Y	C	94	1.13475	0	0
L20I	L	I	20	1.13489	7.97301	7
I70M	I	M	70	1.13658	25.3513	26.4677
D73G	D	G	73	1.1371	0.458155	0.199005
G15E	G	E	15	1.1378	0.245927	0.1
Y94N	Y	N	94	1.13983	0	0
D90E	D	E	90	1.14125	0.183262	0.0995025
E6Q	E	Q	6	1.14179	42.0581	39.1391
D90N	D	N	90	1.14209	0	0
F27W	F	W	27	1.14219	0.0306279	0
W36R	W	R	36	1.14367	0.0917431	0
D90S	D	S	90	1.1449	0	0
Q39T	Q	T	39	1.14723	0.0611621	0.0995025
G66T	G	T	66	1.14777	1.40501	1.29353
A61I	A	I	61	1.14856	0.213806	0.895522
Y95K	Y	K	95	1.15008	0	0
F27K	F	K	27	1.1501	0.214395	0
H35Y	H	Y	35	1.15381	1.03976	0.896414
G66W	G	W	66	1.15448	0	0
Y94A	Y	A	94	1.15659	0	0
Y94T	Y	T	94	1.15851	0	0
Q39G	Q	G	39	1.15978	0.0611621	0.0995025
A24T	A	T	24	1.1609	5.79044	6.18762
L4T	L	T	4	1.16224	0.216517	0.4004
G66M	G	M	66	1.1624	0	0
L4G	L	G	4	1.16417	0.742345	0.600601
D90T	D	T	90	1.16581	0	0
W36K	W	K	36	1.16597	0	0.0996016
Y95E	Y	E	95	1.16656	0	0
V2H	V	H	2	1.16806	0.247601	0.1001
G15F	G	F	15	1.16841	0.0614817	0.1
A79N	A	N	79	1.16925	0	0
L11T	L	T	11	1.1706	0.461681	0.1
T32K	T	K	32	1.17094	0.306091	0.199402
R67G	R	G	67	1.17241	0.091631	0.199005
W47G	W	G	47	1.17358	0.030553	0.298507
Y94S	Y	S	94	1.17759	0	0
P14F	P	F	14	1.17807	0.245927	0.1
I34M	I	M	34	1.17959	28.8073	33.0677
A49N	A	N	49	1.18017	0.030553	0
A72T	A	T	72	1.18061	8.64386	8.65672
A61V	A	V	61	1.18067	4.55101	3.78109
K30L	K	L	30	1.18367	0.949173	0.498504
D90G	D	G	90	1.18568	0	0.0995025
W47V	W	V	47	1.18573	0.030553	0.298507
G66C	G	C	66	1.18574	0	0
I29M	I	M	29	1.18749	1.65391	0.697906
G15M	G	M	15	1.18784	0	0
D90H	D	H	90	1.18971	0	0
L20V	L	V	20	1.19021	30.2361	27.8
I70D	I	D	70	1.1905	0	0
Y95G	Y	G	95	1.19198	0	0
G15A	G	A	15	1.192	0.491854	0.4
G66L	G	L	66	1.19265	0.0305437	0
R38D	R	D	38	1.19456	0	0.0996016
G66Q	G	Q	66	1.19564	0.0305437	0
P53M	P	M	53	1.19645	0.183262	0
Y95L	Y	L	95	1.19862	0.0610874	0.0995025
L81V	L	V	81	1.20055	0.763592	0.597015
L18I	L	I	18	1.20311	0.184106	0.1
W36G	W	G	36	1.20382	0.214067	0.298805
L4M	L	M	4	1.20462	0.711414	0.3003
A40W	A	W	40	1.20565	0.0611621	0
W36L	W	L	36	1.20677	0.030581	0
R67L	R	L	67	1.20723	0.549786	0.0995025
T91W	T	W	91	1.20753	0	0
I70L	I	L	70	1.20903	7.05559	5.47264
G15W	G	W	15	1.21168	0.276668	0.3
L81G	L	G	81	1.21168	0	0
Y94D	Y	D	94	1.21535	0	0
G66A	G	A	66	1.21821	0.397068	0.39801
A24H	A	H	24	1.21911	0	0
T91Y	T	Y	91	1.21999	0	0
A79D	A	D	79	1.22186	0.0305437	0
D90Q	D	Q	90	1.22247	0	0
L45P	L	P	45	1.22333	5.77452	4.67662
E6I	E	I	6	1.22802	0.0618047	0
G15L	G	L	15	1.22826	0.338149	0.4
L45V	L	V	45	1.22835	0.336083	0
V12L	V	L	12	1.23084	4.70769	5.4
A24N	A	N	24	1.23397	0.0306373	0
A24M	A	M	24	1.23516	0.122549	0
D90M	D	M	90	1.23526	0	0
L81K	L	K	81	1.23572	0	0
Y95W	Y	W	95	1.23622	0.091631	0
T91F	T	F	91	1.2364	0	0
V64F	V	F	64	1.2372	32.2847	27.8607
G66E	G	E	66	1.23737	0.091631	0.0995025
V64Y	V	Y	64	1.23856	0.519243	0.199005
D90F	D	F	90	1.24286	0	0
V37L	V	L	37	1.2458	3.48624	1.69323
L20T	L	T	20	1.24661	0.122662	0.1
G15C	G	C	15	1.24688	0.0922226	0
G56V	G	V	56	1.24936	0.366524	0.79602
A24V	A	V	24	1.25205	31.4338	33.4331
L45I	L	I	45	1.2526	0.030553	0
T74L	T	L	74	1.25313	0.427611	0.199005
R38H	R	H	38	1.25536	0.030581	0
N77V	N	V	77	1.25568	0.091631	0
R50V	R	V	50	1.25654	8.98258	6.86567
Y94Q	Y	Q	94	1.25684	0	0
G9C	G	C	9	1.25691	0.0308642	0.1001
Y52G	Y	G	52	1.26077	1.19157	1.09453
R50Y	R	Y	50	1.26133	9.6853	12.8358
D90Y	D	Y	90	1.26275	0	0
R50I	R	I	50	1.26382	4.82738	6.26866
G56I	G	I	56	1.26439	0.305437	0.696517
W47K	W	K	47	1.26701	0	0
S21H	S	H	21	1.26912	0.0613309	0
L20K	L	K	20	1.26928	0.0306654	0.1
R50F	R	F	50	1.26963	3.42194	1.59204
Y94G	Y	G	94	1.27211	0	0
Y94M	Y	M	94	1.27214	0	0
L86K	L	K	86	1.27484	0	0
L45K	L	K	45	1.27513	0.030553	0
L18V	L	V	18	1.27596	32.7708	28
Q39D	Q	D	39	1.27691	0	0
G26S	G	S	26	1.27723	0.612745	0.398804
G44M	G	M	44	1.27745	0	0
H35K	H	K	35	1.27842	0.030581	0.0996016
R19P	R	P	19	1.27995	0.122662	0
G26A	G	A	26	1.28002	0.980392	0.598205
L86R	L	R	86	1.28052	0	0
Y94V	Y	V	94	1.28115	0	0
Y94K	Y	K	94	1.28233	0	0
G9D	G	D	9	1.28461	0.216049	0.3003
Y94E	Y	E	94	1.28476	0	0
V37E	V	E	37	1.28595	0.0917431	0
Q39Y	Q	Y	39	1.28624	0.030581	0
Y95V	Y	V	95	1.28814	0	0
L86I	L	I	86	1.28834	0.0305437	0
D90V	D	V	90	1.28968	0	0
P53V	P	V	53	1.29035	1.28283	0.597015
V2Y	V	Y	2	1.2908	0.154751	0.500501
L4H	L	H	4	1.29185	0	0.1001
D90K	D	K	90	1.29282	0	0
M83K	M	K	83	1.29947	0.0305437	0.0995025
Y95I	Y	I	95	1.30105	0	0
A24D	A	D	24	1.30313	0.0919118	0.399202
N77I	N	I	77	1.30578	0.0610874	0.199005
L11P	L	P	11	1.30623	0.184672	0
L4R	L	R	4	1.30683	0.30931	0.4004
F68K	F	K	68	1.30761	0	0
T91V	T	V	91	1.30793	0.0610874	0
V64M	V	M	64	1.30802	0.733048	0.39801
L45H	L	H	45	1.31014	0.091659	0
G9H	G	H	9	1.31564	0.0617284	0
Y94R	Y	R	94	1.31707	0	0
G9N	G	N	9	1.31858	0.246914	0.1001
R67V	R	V	67	1.31911	0.0305437	0
G10S	G	S	10	1.31918	0.739144	0.5
G9E	G	E	9	1.32206	0.246914	0.1001
P53Y	P	Y	53	1.32309	16.2492	22.2886
P53H	P	H	53	1.32381	9.86561	5.17413
W47R	W	R	47	1.32486	0.030553	0.0995025
V48K	V	K	48	1.32676	0	0
E6M	E	M	6	1.32994	0	0
A72N	A	N	72	1.33283	0.0305437	0
A72D	A	D	72	1.33371	0.0305437	0.0995025
G10A	G	A	10	1.33527	1.57068	1.9
V2F	V	F	2	1.33637	0.526153	0.4004
P53F	P	F	53	1.34872	1.98534	1.99005
P53W	P	W	53	1.34928	5.3146	7.36318
D90R	D	R	90	1.3495	0	0
F68R	F	R	68	1.35147	0	0
P53K	P	K	53	1.35416	0.824679	0
Y94I	Y	I	94	1.35592	0	0
Y94L	Y	L	94	1.36215	0	0
E6L	E	L	6	1.36333	0.618047	0.700701
I51L	I	L	51	1.36463	6.75222	3.08458
A24F	A	F	24	1.3667	2.72672	3.59281
D90I	D	I	90	1.37143	0	0
R38W	R	W	38	1.37429	0.030581	0.0996016
A24I	A	I	24	1.37642	2.0527	1.0978
G44Q	G	Q	44	1.37688	0.091687	0
V2W	V	W	2	1.37698	0.185701	0.3003
A24Y	A	Y	24	1.38182	0.0612745	0.399202
L11Y	L	Y	11	1.38756	0.0923361	0.1
A79E	A	E	79	1.38918	0	0
P53T	P	T	53	1.39047	5.46732	5.27363
H35R	H	R	35	1.39368	0.152905	0.398406
A24Q	A	Q	24	1.39376	0.0919118	0.0998004
G42I	G	I	42	1.39503	0	0.199005
V37Q	V	Q	37	1.39624	0.030581	0
L45R	L	R	45	1.40221	0.030553	0.0995025
P53L	P	L	53	1.40259	0.946854	0.995025
S21Y	S	Y	21	1.40318	0.0306654	0.2
W47P	W	P	47	1.4032	0.061106	0
M83R	M	R	83	1.40968	0	0
V2L	V	L	2	1.4114	7.95419	13.1131
I34H	I	H	34	1.41346	0	0.0996016
H35W	H	W	35	1.41415	0.030581	0
A61W	A	W	61	1.41456	0	0
L4K	L	K	4	1.41482	0	0.1001
G42V	G	V	42	1.41769	0.305717	0.199005
F68I	F	I	68	1.41968	3.48198	2.68657
V12H	V	H	12	1.42089	0.0615385	0
A24K	A	K	24	1.42332	0.0612745	0
G9F	G	F	9	1.42575	0.185185	0.2002
G15V	G	V	15	1.43288	0.122963	0.3
I70H	I	H	70	1.43467	0	0
G15I	G	I	15	1.43824	0.0614817	0
W47I	W	I	47	1.43883	0	0
D90L	D	L	90	1.4402	0	0
L81F	L	F	81	1.44424	0.0305437	0
G66I	G	I	66	1.44657	0.0305437	0
V12Y	V	Y	12	1.44711	0.307692	0.1
G9Y	G	Y	9	1.44881	0.0925926	0.3003
R50W	R	W	50	1.45252	19.7984	20
V37M	V	M	37	1.45291	0.733945	0.796813
A24R	A	R	24	1.45846	0.122549	0.0998004
L86H	L	H	86	1.45956	0	0
V64K	V	K	64	1.46407	0	0.0995025
F68W	F	W	68	1.46713	0	0
G66V	G	V	66	1.47065	0.183262	0
G10N	G	N	10	1.47096	0.307977	0.3
A24E	A	E	24	1.47341	0	0
G10H	G	H	10	1.47521	0.184786	0.1
G26T	G	T	26	1.47579	0.306373	0.398804
G10D	G	D	10	1.4795	2.37142	2.9
R38F	R	F	38	1.48301	0	0
R38Y	R	Y	38	1.48386	0.030581	0
V12F	V	F	12	1.48574	0.338462	0.2
P53I	P	I	53	1.48848	0.549786	0.696517
I70K	I	K	70	1.49093	0	0
G26N	G	N	26	1.49161	0.949755	0.0997009
S63P	S	P	63	1.49388	1.13012	1.09453
G26Q	G	Q	26	1.49459	0.214461	0.0997009
V37H	V	H	37	1.49556	0.0611621	0
T78H	T	H	78	1.49649	2.13806	1.99005
M83I	M	I	83	1.4977	1.28283	0.995025
A79Q	A	Q	79	1.50177	0.0305437	0
R38I	R	I	38	1.50226	0	0
V64I	V	I	64	1.50249	0.397068	0.696517
M83H	M	H	83	1.50436	0	0
R38V	R	V	38	1.50621	0.122324	0
Y60I	Y	I	60	1.50627	0.366524	0.298507
V64R	V	R	64	1.5087	0	0
Y94W	Y	W	94	1.51028	0	0
S21W	S	W	21	1.51223	0.0613309	0.1
G26C	G	C	26	1.51366	0.0612745	0
G26D	G	D	26	1.51911	0.980392	0.697906
G10C	G	C	10	1.51931	0.123191	0
I29K	I	K	29	1.5207	0.0612557	0
R67I	R	I	67	1.52547	0	0
G44K	G	K	44	1.53072	0.0611247	0
M83V	M	V	83	1.53086	7.02505	4.57711
E6R	E	R	6	1.53352	0.339926	0.3003
V48R	V	R	48	1.53543	0.030553	0
G26K	G	K	26	1.53647	0.0919118	0
L4Y	L	Y	4	1.54484	0.154655	0.4004
A49E	A	E	49	1.54513	0	0
G26H	G	H	26	1.54943	0.0612745	0
G10F	G	F	10	1.5538	0.277179	0.2
G10Y	G	Y	10	1.5538	0.0615953	0
L4F	L	F	4	1.55404	0.587689	0.3003
G10K	G	K	10	1.55819	0.153988	0.1
L45F	L	F	45	1.56139	0.763825	0.79602
K43I	K	I	43	1.56274	0.0305623	0.298507
L20R	L	R	20	1.56677	0.367985	0.1
I70P	I	P	70	1.5669	0	0
G10W	G	W	10	1.56788	0.153988	0.3
G10Q	G	Q	10	1.56867	0.215584	0
G44L	G	L	44	1.56978	0.244499	0.0995025
K43V	K	V	43	1.57359	0.213936	0
G26R	G	R	26	1.57472	0.735294	0.697906
V12W	V	W	12	1.57536	0.123077	0
G10E	G	E	10	1.57604	36.2488	32.7
P14W	P	W	14	1.57668	0.245927	0.2
V64W	V	W	64	1.57746	0	0
G10L	G	L	10	1.57968	0.369572	0.4
G9W	G	W	9	1.58057	0.123457	0
G10T	G	T	10	1.58278	2.6794	3.1
V48W	V	W	48	1.59328	0	0
I34K	I	K	34	1.6009	0.030581	0.0996016
A24L	A	L	24	1.60251	0.735294	0.698603
E6K	E	K	6	1.60435	0	0.1001
L86F	L	F	86	1.61204	0	0
G10M	G	M	10	1.61225	0.0307977	0
A92C	A	C	92	1.61389	0	0
E6H	E	H	6	1.61485	0.0618047	0.1001
G9T	G	T	9	1.62228	2.83951	1.4014
V37K	V	K	37	1.62584	0	0
S75P	S	P	75	1.63208	1.86316	1.29353
G26M	G	M	26	1.63441	0.0306373	0.0997009
L20H	L	H	20	1.64097	0.122662	0
A49L	A	L	49	1.65499	0.061106	0
W47L	W	L	47	1.65799	0.244424	0.497512
A49Q	A	Q	49	1.66017	0.091659	0
G9R	G	R	9	1.66109	0.308642	0.1001
G26E	G	E	26	1.6637	0.643382	0.398804
A79V	A	V	79	1.66405	17.8681	17.2139
D90W	D	W	90	1.67147	0	0
T78L	T	L	78	1.67525	0.794136	0.696517
A92Q	A	Q	92	1.67828	0	0
A49V	A	V	49	1.68168	0.122212	0.298507
S21F	S	F	21	1.68229	0.153327	0.2
K30P	K	P	30	1.68879	0.826699	1.29611
A92M	A	M	92	1.69088	0	0
I29R	I	R	29	1.69205	0.122511	0
A92T	A	T	92	1.69443	0	0
L81R	L	R	81	1.69668	0	0
G26W	G	W	26	1.71571	0.0919118	0
T54P	T	P	54	1.72212	0.244424	0.199005
V64L	V	L	64	1.72483	34.7892	38.607
M83F	M	F	83	1.72796	1.00794	0.0995025
L11F	L	F	11	1.72803	0.523238	0.5
G26F	G	F	26	1.73672	0.0306373	0.0997009
G26Y	G	Y	26	1.73739	0.0306373	0.199402
G10I	G	I	10	1.73977	0.369572	0.2
G9P	G	P	9	1.74736	28.7963	31.7317
G10R	G	R	10	1.75059	2.74099	1
A92E	A	E	92	1.75456	0	0
Y33P	Y	P	33	1.7546	1.31619	0.299103
L81I	L	I	81	1.7591	0.122175	0.199005
G9V	G	V	9	1.76265	0.555556	0.900901
V2P	V	P	2	1.76479	0.742804	0.3003
A72L	A	L	72	1.76489	4.55101	2.48756
G26V	G	V	26	1.76593	0.0919118	0
G26I	G	I	26	1.76693	0.122549	0.0997009
A72H	A	H	72	1.76849	0	0
T58P	T	P	58	1.77125	3.17751	1.99005
L81Y	L	Y	81	1.77652	0	0
A79H	A	H	79	1.78232	0.0305437	0.0995025
A92D	A	D	92	1.78489	0.0305437	0
T78W	T	W	78	1.78709	0.0305437	0
A72V	A	V	72	1.78742	16.6463	23.1841
A72Q	A	Q	72	1.78955	0.213806	0.0995025
L4V	L	V	4	1.79051	2.66007	1.8018
L86Y	L	Y	86	1.79643	0	0
L4W	L	W	4	1.80691	0.123724	0
G16V	G	V	16	1.80799	0.276413	0.2
L4I	L	I	4	1.80846	0.494896	0.800801
A79I	A	I	79	1.80926	1.40501	1.49254
M83Y	M	Y	83	1.81524	0	0
V48H	V	H	48	1.82189	0.030553	0
A92K	A	K	92	1.82223	0	0
Q39W	Q	W	39	1.82947	0	0.0995025
I34R	I	R	34	1.83018	0.152905	0
I34F	I	F	34	1.83087	2.78287	1.89243
I70F	I	F	70	1.83302	5.07025	0.497512
I34Y	I	Y	34	1.83387	0.183486	0.0996016
A72E	A	E	72	1.83688	2.13806	1.19403
L18H	L	H	18	1.83714	0.0613685	0
A72R	A	R	72	1.84349	37.9658	43.4826
Y60P	Y	P	60	1.84574	0	0.0995025
A72I	A	I	72	1.84734	4.1234	2.48756
A92N	A	N	92	1.85492	0	0
G9I	G	I	9	1.86904	0.308642	0.1001
V37F	V	F	37	1.87309	0.764526	1.19522
G16I	G	I	16	1.88674	0.0614251	0.1
L18Y	L	Y	18	1.90158	0.0613685	0
V37R	V	R	37	1.90236	0.0611621	0.0996016
T32W	T	W	32	1.91416	0.520355	0.0997009
L20F	L	F	20	1.91614	0.0613309	0.5
A92R	A	R	92	1.92602	0	0
A79M	A	M	79	1.92625	0.519243	0.895522
I29H	I	H	29	1.93107	0.153139	0
L20Y	L	Y	20	1.94609	0.0306654	0
V37Y	V	Y	37	1.94753	0.030581	0
A79L	A	L	79	1.94966	24.1906	25.5721
G44V	G	V	44	1.95569	0.0611247	0.199005
A24W	A	W	24	1.95974	0.0919118	0
N55P	N	P	55	1.96311	0.182232	0.15456
L45Y	L	Y	45	1.9751	0.030553	0
I70R	I	R	70	1.97597	0	0
G9Q	G	Q	9	1.99058	0.308642	0.2002
E6Y	E	Y	6	1.99126	0.123609	0
I29F	I	F	29	1.99553	64.1654	62.3131
A72M	A	M	72	1.99577	0.794136	1.79104
A79K	A	K	79	2.01881	0	0
S17P	S	P	17	2.02168	0.153563	0.2
L45W	L	W	45	2.02631	0	0.0995025
L4P	L	P	4	2.03378	0.340241	0
I29Y	I	Y	29	2.04329	0.398162	0.299103
I70Y	I	Y	70	2.04617	0	0
G26L	G	L	26	2.04753	0.122549	0.199402
A49M	A	M	49	2.04908	0	0
A49I	A	I	49	2.05127	0	0
A23P	A	P	23	2.05403	0.030656	0.0998004
M83W	M	W	83	2.06563	3.42089	5.07463
G8S	G	S	8	2.06783	0.648548	0.500501
G8A	G	A	8	2.07482	0.586782	0.4004
A72K	A	K	72	2.0759	3.57361	4.0796
G56P	G	P	56	2.08109	0.213806	0.298507
D31P	D	P	31	2.08435	0.704225	0.398804
G8K	G	K	8	2.08485	0	0
A49K	A	K	49	2.09064	0	0
G9K	G	K	9	2.09548	0.0308642	0
G8R	G	R	8	2.09552	0.277949	0.4004
K76P	K	P	76	2.09898	0.122175	0
G9M	G	M	9	2.09921	0.0617284	0.1001
G8M	G	M	8	2.10481	0	0
E6F	E	F	6	2.10815	0.216316	0.1001
R87P	R	P	87	2.10853	0	0
L86P	L	P	86	2.10957	0.183262	0
G8Q	G	Q	8	2.11477	0.123533	0
G8N	G	N	8	2.11913	0.154416	0.2002
G10V	G	V	10	2.12338	0.646751	1.2
G8D	G	D	8	2.12485	0.216183	0.1001
G8E	G	E	8	2.12561	0.926498	0.700701
G8C	G	C	8	2.12612	0.123533	0.1001
Q39H	Q	H	39	2.12717	0.58104	0.39801
L81W	L	W	81	2.13133	0	0
G8H	G	H	8	2.13376	0	0
N77P	N	P	77	2.13525	0.0610874	0
N84P	N	P	84	2.13939	0.0610874	0
L86W	L	W	86	2.14003	0	0
Q82P	Q	P	82	2.1525	0	0
V37W	V	W	37	2.15593	0.030581	0
G42P	G	P	42	2.15986	0	0
L20P	L	P	20	2.17282	0.0306654	0.1
M83P	M	P	83	2.17331	0	0
A79P	A	P	79	2.17463	0	0
G44I	G	I	44	2.17507	0	0.0995025
V64P	V	P	64	2.17737	0	0
V48F	V	F	48	2.17825	0	0
G66P	G	P	66	2.17908	0	0.0995025
A49H	A	H	49	2.18091	0	0
F27P	F	P	27	2.18325	0.153139	0.0997009
Q3P	Q	P	3	2.18743	0.216584	0.700701
K65P	K	P	65	2.19721	0.0610874	0
G15P	G	P	15	2.19862	0.0922226	0
H35P	H	P	35	2.20348	0	0
T78P	T	P	78	2.20359	0.0610874	0
I34P	I	P	34	2.20407	0.0611621	0.0996016
A92H	A	H	92	2.20635	0	0
V37P	V	P	37	2.20685	0.030581	0.0996016
A79F	A	F	79	2.20802	25.6872	26.7662
A79Y	A	Y	79	2.20862	0.244349	0.0995025
A79R	A	R	79	2.21192	0	0
L18F	L	F	18	2.21226	0.0613685	0.1
T32P	T	P	32	2.21227	0.153046	0.299103
A49R	A	R	49	2.21316	0.030553	0.0995025
I70W	I	W	70	2.21544	0	0
D90P	D	P	90	2.21626	0	0
Y94P	Y	P	94	2.22018	0	0
A49F	A	F	49	2.22336	0	0
A72P	A	P	72	2.22571	0.397068	0.895522
G8W	G	W	8	2.23425	0.123533	0.600601
D73P	D	P	73	2.23703	0	0
Y80P	Y	P	80	2.23907	0	0
V12P	V	P	12	2.23924	0.0307692	0
S71P	S	P	71	2.24293	0.0305437	0
V93P	V	P	93	2.2518	0.0305437	0
V5P	V	P	5	2.25304	0.123648	0.1001
A72F	A	F	72	2.25925	0.366524	0
S21P	S	P	21	2.26062	0.0613309	0.1
L18P	L	P	18	2.26247	0.122737	0.1
A49Y	A	Y	49	2.26385	0	0
R38P	R	P	38	2.26465	0.0611621	0
G8Y	G	Y	8	2.26514	0.216183	0
I51P	I	P	51	2.26892	0	0
Q39F	Q	F	39	2.26989	0	0
G10P	G	P	10	2.27874	0.0615953	0
I29W	I	W	29	2.28006	0.0612557	0.0997009
G8F	G	F	8	2.29371	0.154416	0
G9L	G	L	9	2.2958	0.555556	0.3003
R50P	R	P	50	2.30738	0	0
W36P	W	P	36	2.30844	0.030581	0.0996016
E6W	E	W	6	2.31476	0.278121	0.3003
A92V	A	V	92	2.31934	0.0610874	0
A24P	A	P	24	2.32213	0.33701	0.399202
S7P	S	P	7	2.32966	0.185357	0.600601
F68P	F	P	68	2.33446	0.0305437	0.0995025
V48P	V	P	48	2.33668	0.030553	0
Y57P	Y	P	57	2.33674	0.305437	0.497512
R59P	R	P	59	2.3388	0	0
T69P	T	P	69	2.34256	0	0
V48Y	V	Y	48	2.34355	0.030553	0
E46P	E	P	46	2.34498	0.030553	0
L81P	L	P	81	2.34948	0.0305437	0
Y52P	Y	P	52	2.35023	0.091659	0
G8T	G	T	8	2.35449	0.370599	0.1001
Y95P	Y	P	95	2.35851	0	0
A49P	A	P	49	2.35925	0	0
I34W	I	W	34	2.36086	28.5627	29.9801
L18W	L	W	18	2.3694	0.0613685	0.1
G8L	G	L	8	2.37553	0.617665	0.4004
A92P	A	P	92	2.38357	0	0
S25P	S	P	25	2.38653	0.582108	0
A72Y	A	Y	72	2.39029	0	0
G26P	G	P	26	2.39535	0.0612745	0.0997009
A61P	A	P	61	2.40137	1.40501	0.696517
T78F	T	F	78	2.41924	0.152718	0.0995025
S85P	S	P	85	2.4194	0.152718	0.0995025
T78Y	T	Y	78	2.4228	0.0610874	0.0995025
T91P	T	P	91	2.43636	0	0
A92L	A	L	92	2.4405	0	0
R67P	R	P	67	2.44713	0.0305437	0.0995025
K43P	K	P	43	2.44772	0	0
Q39P	Q	P	39	2.45239	0	0
L20W	L	W	20	2.50176	0.0306654	0
A92I	A	I	92	2.56402	0	0
G8P	G	P	8	2.57242	0.154416	0
G16P	G	P	16	2.60872	0.0921376	0
A49W	A	W	49	2.65455	0	0
A79W	A	W	79	2.69368	0	0
A92W	A	W	92	2.71239	0	0
A92Y	A	Y	92	2.73592	0	0
G8I	G	I	8	2.73704	0.0308833	0.2002
A92F	A	F	92	2.75055	0	0
G8V	G	V	8	2.75313	0.339716	0.700701
A72W	A	W	72	2.77917	0.244349	0.39801

## Sheet: Entire_Data_Repertoire_Lc
Mutation	WT AA	Mutant AA	Residue number	ddG	Occurrence in cancer samples in Harris et al. repertoire (%)	Occurrence in normal samples in Harris et al. repertoire (%)
A51G	A	G	51	-0.950219	7.39927	4.73934
D1K	D	K	1	-0.540267	0.146843	0.473934
S67N	S	N	67	-0.51088	0	0
S50N	S	N	50	-0.503723	0.3663	0.947867
S67D	S	D	67	-0.492341	0	0
N30G	N	G	30	-0.452783	12.7566	11.8483
F53L	F	L	53	-0.42259	0.3663	0
D1S	D	S	1	-0.414806	0.51395	0
D1P	D	P	1	-0.411114	0.0734214	0.473934
S63Y	S	Y	63	-0.404805	0.14652	0.473934
S63F	S	F	63	-0.402421	0.0732601	0
S67H	S	H	67	-0.388279	0.21978	0
R18T	R	T	18	-0.379577	6.45635	5.21327
F53A	F	A	53	-0.362859	2.05128	0.947867
F53K	F	K	53	-0.355356	1.97802	1.4218
S50D	S	D	50	-0.347915	19.8535	15.6398
S76E	S	E	76	-0.34772	0.0732601	0
F53R	F	R	53	-0.345374	3.44322	1.89573
M4V	M	V	4	-0.343605	2.49633	2.36967
Q27H	Q	H	27	-0.343014	2.85924	3.31754
S67R	S	R	67	-0.332741	0	0
Q3K	Q	K	3	-0.327154	0	0
D1A	D	A	1	-0.311436	3.81791	0.947867
R18V	R	V	18	-0.301427	0.0733676	0
S77H	S	H	77	-0.300595	0.0732601	0
R18Q	R	Q	18	-0.297542	0	0
R18E	R	E	18	-0.291033	0.366838	0
D1E	D	E	1	-0.290925	32.9662	33.6493
S76D	S	D	76	-0.282043	2.9304	0.947867
S76Q	S	Q	76	-0.271144	0	0
D1G	D	G	1	-0.258637	0.293686	2.36967
T5E	T	E	5	-0.255514	0	0
S77N	S	N	77	-0.24981	5.12821	3.31754
Q27E	Q	E	27	-0.246745	3.88563	3.79147
D1N	D	N	1	-0.236411	0.587372	0
R18K	R	K	18	-0.234011	0.440205	0.473934
S67K	S	K	67	-0.228913	0	0
N30D	N	D	30	-0.226858	3.37243	2.36967
D1Q	D	Q	1	-0.218403	1.68869	0.947867
S56E	S	E	56	-0.212454	0.14652	0
S50A	S	A	50	-0.21072	15.9707	17.5355
T72V	T	V	72	-0.208441	0.29304	0
D1T	D	T	1	-0.204256	0.0734214	0
R18I	R	I	18	-0.202889	0.0733676	0
N30K	N	K	30	-0.140822	12.61	16.5877
F53Q	F	Q	53	-0.129529	0.21978	0
T20V	T	V	20	-0.129042	0.440205	0
S56P	S	P	56	-0.122216	2.12454	2.36967
S76L	S	L	76	-0.111764	0	0
S76K	S	K	76	-0.111599	0.14652	0
F53N	F	N	53	-0.0984706	25.2747	18.9573
R18S	R	S	18	-0.0877813	2.86134	0.473934
T5K	T	K	5	-0.0840397	0	0
S76Y	S	Y	76	-0.0793618	0.21978	0
T69K	T	K	69	-0.0777312	0.14652	0
T31N	T	N	31	-0.0762763	35.4106	33.6493
Q27S	Q	S	27	-0.0722497	0	0
F53Y	F	Y	53	-0.0627699	0.879121	0.473934
S67A	S	A	67	-0.0625818	0.732601	0
K45L	K	L	45	-0.0507663	0.21978	0
T5V	T	V	5	-0.0494118	0.0734214	0
T31H	T	H	31	-0.0441476	0.733138	1.4218
S56K	S	K	56	-0.0406023	0.21978	0
S67F	S	F	67	-0.0350293	1.97802	1.4218
T20I	T	I	20	-0.0324161	1.76082	0.473934
D1R	D	R	1	-0.0265331	0.0734214	0.947867
T5I	T	I	5	-0.0263289	0.367107	0
S60P	S	P	60	-0.02592	2.1978	0.947867
D1V	D	V	1	-0.0259196	0.807636	1.89573
K45Q	K	Q	45	-0.0199435	8.71795	6.63507
T72I	T	I	72	-0.0161965	1.39194	0.473934
K45Y	K	Y	45	-0.0132587	0	0
Q27R	Q	R	27	-0.00496159	3.15249	1.4218
R18M	R	M	18	-0.00474924	0	0
K42Y	K	Y	42	-0.003245	0	0
S7A	S	A	7	-0.003245	0.220264	0
S77R	S	R	77	-0.00281373	20.8059	20.3791
Q27K	Q	K	27	-0.000867722	0.146628	0
C23S	C	S	23	0	0.146735	0
C23L	C	L	23	0	0.0733676	0
C23Q	C	Q	23	0	0.0733676	0
C23W	C	W	23	0	0	0
C23V	C	V	23	0	0	0
C23Y	C	Y	23	0	0	0
C23T	C	T	23	0	0	0
C23A	C	A	23	0	0	0
C23I	C	I	23	0	0	0
C23P	C	P	23	0	0	0
C23N	C	N	23	0	0	0
C23G	C	G	23	0	0	0
C23K	C	K	23	0	0	0
C23E	C	E	23	0	0	0
C23H	C	H	23	0	0	0
C23D	C	D	23	0	0	0
C23F	C	F	23	0	0	0
C23M	C	M	23	0	0	0
C23R	C	R	23	0	0	0
C88P	C	P	88	0.00108433	0	0
C88D	C	D	88	0.00108433	0	0
C88E	C	E	88	0.00108433	0	0
C88F	C	F	88	0.00108433	0	0
C88G	C	G	88	0.00108433	0	0
C88H	C	H	88	0.00108433	0	0
C88I	C	I	88	0.00108433	0	0
C88K	C	K	88	0.00108433	0	0
C88L	C	L	88	0.00108433	0	0
C88M	C	M	88	0.00108433	0	0
C88N	C	N	88	0.00108433	0	0
C88Q	C	Q	88	0.00108433	0	0
C88R	C	R	88	0.00108433	0	0
C88S	C	S	88	0.00108433	0	0
C88T	C	T	88	0.00108433	0	0
C88V	C	V	88	0.00108433	0	0
C88W	C	W	88	0.00108433	0	0
C88A	C	A	88	0.00108433	0	0
C88Y	C	Y	88	0.00108433	0	0
S9E	S	E	9	0.00367585	0.660308	0
S50H	S	H	50	0.0187005	0.512821	0.473934
T72L	T	L	72	0.0230407	0	0
S7K	S	K	7	0.0251009	0.0734214	0
S12R	S	R	12	0.030194	0.220103	0
T5Y	T	Y	5	0.036828	0.0734214	0
T5S	T	S	5	0.0392146	0.954479	0.473934
S76N	S	N	76	0.0404023	7.10623	5.21327
S9Q	S	Q	9	0.0413882	0.0733676	0
K42T	K	T	42	0.0538463	0.805861	0.473934
F53H	F	H	53	0.0551871	0.952381	0.473934
S50Q	S	Q	50	0.0657663	0.586081	0.473934
S7E	S	E	7	0.0678145	0	0
N30S	N	S	30	0.0711451	36.7302	45.4976
T5Q	T	Q	5	0.0724318	0.146843	0.473934
T31E	T	E	31	0.0746336	0.366569	0
F53S	F	S	53	0.080987	16.9963	22.7488
T5D	T	D	5	0.0815264	0.0734214	0
K45F	K	F	45	0.0820663	0	0
T5N	T	N	5	0.0856471	0.0734214	0
S52K	S	K	52	0.0856473	0	0
S65A	S	A	65	0.0902529	0.805861	0
F53E	F	E	53	0.0939467	0.29304	0
Q27A	Q	A	27	0.0967362	0	0
S63H	S	H	63	0.100344	0	0
S9K	S	K	9	0.102262	0	0
K42H	K	H	42	0.102434	0.732601	0
T5L	T	L	5	0.102776	0.0734214	0
S56D	S	D	56	0.106021	0.732601	0.473934
S60E	S	E	60	0.107719	0.805861	0.473934
T5H	T	H	5	0.10924	0	0
S77D	S	D	77	0.109579	0.952381	0.947867
S67Q	S	Q	67	0.109579	0	0
F53M	F	M	53	0.109579	0	0
S76H	S	H	76	0.113608	0.43956	0.473934
T85V	T	V	85	0.11561	49.4143	55.4502
T72E	T	E	72	0.121395	0	0
S76T	S	T	76	0.129529	5.78755	3.31754
R18A	R	A	18	0.151063	0.220103	0
Q27Y	Q	Y	27	0.152288	0	0
A32Y	A	Y	32	0.157153	58.0645	56.872
S52Y	S	Y	52	0.158661	0.512821	0.473934
P80S	P	S	80	0.159868	12.0791	18.9573
D1M	D	M	1	0.161817	0.0734214	0
K45H	K	H	45	0.165096	0.3663	0
T31V	T	V	31	0.169968	0.659824	1.4218
D1C	D	C	1	0.175077	0	0
T72Q	T	Q	72	0.181558	0	0
S67E	S	E	67	0.186533	0	0
S9L	S	L	9	0.188225	9.39105	9.47867
T69R	T	R	69	0.196176	0.659341	0.473934
S9T	S	T	9	0.196867	0.29347	0
K42Q	K	Q	42	0.198107	61.2454	63.5071
K45E	K	E	45	0.198932	1.53846	2.8436
R18C	R	C	18	0.199069	0.0733676	0
S63K	S	K	63	0.20412	0	0
S67L	S	L	67	0.204662	0.29304	0
S50K	S	K	50	0.206151	8.93773	10.4265
S60K	S	K	60	0.206556	0	0
D1I	D	I	1	0.209511	0.220264	0
T74E	T	E	74	0.210451	0.43956	0
S77E	S	E	77	0.210987	0.0732601	0
S7Y	S	Y	7	0.211654	0.367107	0
T5F	T	F	5	0.212587	0.220264	0
A32F	A	F	32	0.213385	6.01173	4.2654
S10A	S	A	10	0.214049	2.42113	0
S50E	S	E	50	0.214049	3.22344	2.8436
S56Q	S	Q	56	0.21801	0	0
T22K	T	K	22	0.219191	0.146735	0.473934
K45S	K	S	45	0.219454	0.879121	2.8436
A32H	A	H	32	0.2205	3.88563	1.89573
S77K	S	K	77	0.222586	1.02564	0
Y49F	Y	F	49	0.222716	5.56777	2.36967
F53D	F	D	53	0.225438	1.75824	1.89573
T72K	T	K	72	0.226083	0	0
T74V	T	V	74	0.227371	0.0732601	0.473934
S56A	S	A	56	0.227372	3.36996	1.89573
K39Q	K	Q	39	0.228785	0.586081	0
T31Y	T	Y	31	0.22917	1.02639	0
S9R	S	R	9	0.229426	0.220103	0
S56T	S	T	56	0.229682	34.9451	38.8626
K45R	K	R	45	0.22981	40.2198	39.3365
K42E	K	E	42	0.230193	2.49084	1.89573
S76M	S	M	76	0.232615	0.0732601	0
K42D	K	D	42	0.233123	0	0
K45V	K	V	45	0.235907	0.29304	0
T22Q	T	Q	22	0.236897	0	0
A43S	A	S	43	0.236915	11.7949	10.4265
S63A	S	A	63	0.237544	0	0.473934
V15I	V	I	15	0.239299	2.86134	3.31754
T22V	T	V	22	0.24192	0.440205	0
S52R	S	R	52	0.24403	0.14652	0
K42F	K	F	42	0.246499	0	0
T31K	T	K	31	0.248341	2.19941	1.89573
K45T	K	T	45	0.249565	0.805861	2.36967
F53C	F	C	53	0.250176	0	0
R18L	R	L	18	0.25358	0	0
F83Y	F	Y	83	0.256116	0.585652	2.8436
K45M	K	M	45	0.256838	0	0
S56N	S	N	56	0.258158	1.31868	0.473934
S12K	S	K	12	0.260071	0.0733676	0
S76R	S	R	76	0.26717	0.512821	0
S65E	S	E	65	0.269279	0.586081	0.947867
T5R	T	R	5	0.270329	0.220264	0
S76A	S	A	76	0.271841	1.4652	0.947867
D1H	D	H	1	0.273463	0.0734214	0.473934
T5A	T	A	5	0.275772	1.17474	0
T5M	T	M	5	0.276462	0	0
S67Y	S	Y	67	0.276806	0.805861	0
D1L	D	L	1	0.278067	0.807636	0.473934
T31F	T	F	31	0.278067	0.219941	0.473934
S63R	S	R	63	0.282622	2.78388	2.36967
S52A	S	A	52	0.282735	0.512821	0.947867
S65H	S	H	65	0.284205	0.0732601	0
K42S	K	S	42	0.28567	0.14652	0.947867
T22E	T	E	22	0.286119	0	0
T72A	T	A	72	0.287914	2.12454	0.473934
N30Q	N	Q	30	0.292699	0.513196	0.473934
K45I	K	I	45	0.294797	0.21978	0
T69S	T	S	69	0.296775	0.805861	0
T31D	T	D	31	0.296994	4.32551	2.36967
P8D	P	D	8	0.298197	0	0
K45W	K	W	45	0.299398	0	0
S52E	S	E	52	0.300052	0	0
Q27N	Q	N	27	0.301247	0	0
A32L	A	L	32	0.301573	0.733138	0
S63E	S	E	63	0.301898	0.0732601	0
S56H	S	H	56	0.303196	0	0
S60T	S	T	60	0.305351	1.17216	0.473934
S67C	S	C	67	0.30621	0	0
S60N	S	N	60	0.308351	0.14652	0
T31Q	T	Q	31	0.308884	0.219941	0.473934
S65K	S	K	65	0.311966	0	0
T20E	T	E	20	0.312389	0	0
S12C	S	C	12	0.314499	0	0.473934
S65Y	S	Y	65	0.31534	0.0732601	0
Y87F	Y	F	87	0.321495	9.0776	8.05687
S12A	S	A	12	0.322839	13.3529	17.0616
N30A	N	A	30	0.324077	1.6129	1.89573
Q27D	Q	D	27	0.327155	0.513196	0
K39R	K	R	39	0.332034	12.381	10.4265
S76F	S	F	76	0.333447	0	0
S77Q	S	Q	77	0.334152	0	0
T74S	T	S	74	0.334253	2.27106	1.89573
K42R	K	R	42	0.335759	2.71062	1.89573
T31I	T	I	31	0.337958	1.68622	5.21327
S56R	S	R	56	0.341237	1.61172	2.36967
S9N	S	N	9	0.34183	0	0
T69Q	T	Q	69	0.34331	0	0
S60Q	S	Q	60	0.344392	0.21978	0
Q27C	Q	C	27	0.347428	0	0
S63T	S	T	63	0.347525	2.27106	3.31754
S56L	S	L	56	0.3485	0.3663	0.473934
F53W	F	W	53	0.349083	0	0
S63W	S	W	63	0.349763	0	0
S10E	S	E	10	0.350345	0	0
T69A	T	A	69	0.352761	1.90476	1.89573
T69N	T	N	69	0.353147	0	0
S76V	S	V	76	0.354108	0.0732601	0
T74Q	T	Q	74	0.356304	0.43956	0
S10T	S	T	10	0.359835	42.2597	45.9716
S77A	S	A	77	0.360404	0.14652	0
K45N	K	N	45	0.361161	3.58974	2.8436
K39E	K	E	39	0.362011	0	0
T31S	T	S	31	0.362671	26.6862	37.4408
A32N	A	N	32	0.362859	9.60411	14.218
S9D	S	D	9	0.363142	15.4072	18.0095
S76W	S	W	76	0.364081	0	0
A32M	A	M	32	0.365956	0	0
S7F	S	F	7	0.367076	0.954479	1.4218
T72M	T	M	72	0.368566	0	0
Q27M	Q	M	27	0.368937	0	0
T72S	T	S	72	0.369401	5.34799	3.79147
S12Q	S	Q	12	0.370408	0	0
T72R	T	R	72	0.37116	0.0732601	0
K39L	K	L	39	0.371991	0.0732601	0
T22I	T	I	22	0.372912	0.220103	0
S50R	S	R	50	0.373739	1.61172	1.4218
T85I	T	I	85	0.376118	6.88141	6.16114
T69C	T	C	69	0.378761	0	0
S52L	S	L	52	0.379668	0.0732601	0
T20S	T	S	20	0.380844	11.5187	12.3223
S7R	S	R	7	0.381656	0.0734214	0.473934
S56Y	S	Y	56	0.383995	0.659341	0
S56V	S	V	56	0.385874	0.14652	0
S65Q	S	Q	65	0.385964	0	0
P80A	P	A	80	0.386141	23.1332	25.5924
S60D	S	D	60	0.388456	36.2637	39.3365
K39H	K	H	39	0.391817	0.21978	0
S63Q	S	Q	63	0.391905	0	0
T31R	T	R	31	0.394014	5.35191	2.36967
T69M	T	M	69	0.394627	0	0
K45A	K	A	45	0.396287	0.21978	0
D17E	D	E	17	0.400624	53.7784	60.1896
P8S	P	S	8	0.403035	0.220103	0
T20Q	T	Q	20	0.40312	0.0733676	0
S10K	S	K	10	0.403378	0	0
L11M	L	M	11	0.403892	0.366838	0
K42A	K	A	42	0.404492	0.14652	0
S52Q	S	Q	52	0.404492	0	0
I2V	I	V	2	0.405346	9.54479	7.58294
S7Q	S	Q	7	0.405858	0.146843	0
S10H	S	H	10	0.406029	0.146735	0
S60A	S	A	60	0.407561	19.1209	22.2749
S52M	S	M	52	0.409003	0	0
S9H	S	H	9	0.410102	0.0733676	0
T20R	T	R	20	0.410102	0	0
S65D	S	D	65	0.414803	0.0732601	0
A25S	A	S	25	0.41797	24.1202	26.5403
S52N	S	N	52	0.420616	0.14652	0
Q27F	Q	F	27	0.423164	0	0
S60H	S	H	60	0.423737	0.0732601	0
S56I	S	I	56	0.42586	1.0989	0.473934
S52H	S	H	52	0.426511	0	0
Q37I	Q	I	37	0.428054	0.0733138	0
S77F	S	F	77	0.428134	0	0
T69V	T	V	69	0.428135	0.0732601	0
S76I	S	I	76	0.428783	0	0
P8T	P	T	8	0.42951	0.146735	0
T22S	T	S	22	0.430075	49.3764	48.8152
I48V	I	V	48	0.436799	2.34432	2.36967
T20L	T	L	20	0.436878	0.366838	0
T22R	T	R	22	0.440358	0.146735	0
S12V	S	V	12	0.440673	0.0733676	0.947867
Q3L	Q	L	3	0.441381	1.90896	0.947867
T69L	T	L	69	0.442793	0.0732601	0
T5W	T	W	5	0.443498	0	0
T22N	T	N	22	0.445914	13.2062	16.1137
S9A	S	A	9	0.44677	22.157	24.6445
S65N	S	N	65	0.446848	0.586081	0.473934
Q37M	Q	M	37	0.447158	0	0
S52F	S	F	52	0.448474	2.1978	0.473934
S7G	S	G	7	0.450942	0.146843	0
L11Q	L	Q	11	0.451322	0.146735	0
I75V	I	V	75	0.453089	1.53846	0.947867
K42C	K	C	42	0.45393	0	0
S60R	S	R	60	0.454235	0.21978	0.473934
L11A	L	A	11	0.454991	0	0
S12T	S	T	12	0.454997	0.733676	0.473934
T74R	T	R	74	0.457125	0.43956	0.947867
R18P	R	P	18	0.460071	9.02421	9.47867
T31M	T	M	31	0.460823	0.0733138	0.473934
S50G	S	G	50	0.461123	19.6337	23.2227
S65R	S	R	65	0.461423	2.85714	1.4218
F62Y	F	Y	62	0.461799	0.0732601	0
R61L	R	L	61	0.462997	0	0
S12I	S	I	12	0.464629	0.146735	0
S67T	S	T	67	0.466645	0.29304	0.473934
S14A	S	A	14	0.466942	0.513573	0.473934
D1Y	D	Y	1	0.466999	0.367107	0
Q3E	Q	E	3	0.467608	0.293686	0.473934
S52C	S	C	52	0.467608	0	0
S10Q	S	Q	10	0.470557	0.146735	0
S65F	S	F	65	0.470704	0	0
S9Y	S	Y	9	0.470924	0.220103	0
S77Y	S	Y	77	0.471144	0.29304	0.473934
Q79K	Q	K	79	0.471658	0.0732064	0
S10N	S	N	10	0.472171	0	0
S67V	S	V	67	0.472537	0	0
F83H	F	H	83	0.472976	0	0
S77L	S	L	77	0.474362	0	0
S63M	S	M	63	0.476252	0.0732601	0
L54V	L	V	54	0.480151	0.29304	0
S26A	S	A	26	0.480725	0.0733138	0
A32Q	A	Q	32	0.481586	0.366569	0
S10R	S	R	10	0.483076	0.0733676	0
A32R	A	R	32	0.486925	0.659824	0
S65G	S	G	65	0.487844	4.83516	2.36967
T74A	T	A	74	0.491918	0.29304	0
A32D	A	D	32	0.492132	1.75953	2.8436
S14G	S	G	14	0.494919	0.29347	0
R18N	R	N	18	0.496929	0.146735	0
T31A	T	A	31	0.498035	1.31965	0
A32S	A	S	32	0.498311	5.27859	6.63507
T22L	T	L	22	0.498862	0.146735	0
K39A	K	A	39	0.499206	0.0732601	0
P59A	P	A	59	0.50188	1.24542	0.473934
S7H	S	H	7	0.502086	0	0
T72C	T	C	72	0.502358	0	0
T85C	T	C	85	0.502973	0.0732064	0
V58I	V	I	58	0.503311	28.2051	31.2796
T5C	T	C	5	0.503791	0.146843	0
S56F	S	F	56	0.504743	1.39194	0.473934
L11S	L	S	11	0.50576	0.440205	0.473934
S12L	S	L	12	0.506409	0.440205	0
T20K	T	K	20	0.50664	0	0
D28N	D	N	28	0.508799	9.16422	8.05687
M4T	M	T	4	0.509606	0.220264	0
S7L	S	L	7	0.510277	0.440529	0
E81K	E	K	81	0.510545	0	0
D70Q	D	Q	70	0.513018	0.512821	1.4218
L54I	L	I	54	0.514282	0.0732601	0
S50C	S	C	50	0.514681	0	0
A51S	A	S	51	0.514747	2.1978	4.2654
A32E	A	E	32	0.515874	0.146628	0.473934
T20M	T	M	20	0.517064	0.0733676	0
V15Q	V	Q	15	0.518185	0.0733676	0
S50W	S	W	50	0.518646	13.9927	16.5877
E81S	E	S	81	0.518777	0	0
F62W	F	W	62	0.519368	0	0
S76G	S	G	76	0.519434	0.512821	1.4218
A13S	A	S	13	0.519565	1.17388	0.947867
S10C	S	C	10	0.519631	0.0733676	0
S12M	S	M	12	0.519692	0	0
S63N	S	N	63	0.521726	1.02564	1.4218
R61A	R	A	61	0.523746	0	0
S60Y	S	Y	60	0.525498	0	0
D17A	D	A	17	0.526016	0.807043	0
T74I	T	I	74	0.526081	0.732601	0.947867
F53G	F	G	53	0.526533	0.659341	0.473934
E81T	E	T	81	0.527759	0	0
P8E	P	E	8	0.52808	0	0
A34S	A	S	34	0.528402	3.00587	3.79147
V15T	V	T	15	0.528852	0.29347	1.4218
K42L	K	L	42	0.52943	0.659341	0
K39M	K	M	39	0.529623	0.0732601	0
S77C	S	C	77	0.529751	0.14652	0.947867
I2T	I	T	2	0.531479	1.54185	3.31754
S56G	S	G	56	0.53199	2.5641	0.947867
T22M	T	M	22	0.532181	0	0
R66V	R	V	66	0.532691	0.512821	0
K39S	K	S	39	0.534153	0.29304	0.473934
S60G	S	G	60	0.534407	0.732601	1.4218
T69I	T	I	69	0.537252	0.0732601	0.473934
K42N	K	N	42	0.537945	0.659341	0.473934
D1F	D	F	1	0.538385	0.0734214	0
K42M	K	M	42	0.539954	0.43956	0
T22C	T	C	22	0.540704	0	0
E81D	E	D	81	0.541453	12.7379	11.3744
S9M	S	M	9	0.541766	0.0733676	0
T69E	T	E	69	0.54214	0	0
A32K	A	K	32	0.542576	0.58651	0.947867
P59D	P	D	59	0.544006	0	0
S12E	S	E	12	0.54419	0	0
T22D	T	D	22	0.544253	0.0733676	0.473934
R18H	R	H	18	0.545554	0	0
L11C	L	C	11	0.545925	0	0
S63G	S	G	63	0.545925	1.02564	0
S9V	S	V	9	0.546234	1.98092	0.947867
T31L	T	L	31	0.546481	0.146628	0.473934
M4I	M	I	4	0.547405	0.293686	0
S63C	S	C	63	0.548021	0	0
I21V	I	V	21	0.552181	1.83419	1.89573
S56M	S	M	56	0.553762	0.21978	0
F83A	F	A	83	0.554186	1.02489	0.947867
S67I	S	I	67	0.55455	0	0
Y55F	Y	F	55	0.554731	0.952381	2.36967
T22A	T	A	22	0.556784	0.807043	0
Q3M	Q	M	3	0.556785	0.146843	0
K42W	K	W	42	0.556845	0	0
Q27G	Q	G	27	0.557868	0.0733138	0.473934
K45C	K	C	45	0.558469	0	0
S9G	S	G	9	0.558888	11.5187	11.3744
T85R	T	R	85	0.559428	0.0732064	0
S10Y	S	Y	10	0.559547	0.29347	0
T85Q	T	Q	85	0.559548	0	0
D70E	D	E	70	0.56134	25.2747	29.3839
S9F	S	F	9	0.563778	0.513573	0.473934
T5G	T	G	5	0.565435	0.293686	0
S10M	S	M	10	0.565552	0.220103	0
S12N	S	N	12	0.566555	0	0
P8K	P	K	8	0.568084	0	0
S63L	S	L	63	0.571942	0	0
E81Q	E	Q	81	0.572058	0	0
T31C	T	C	31	0.573742	0	0
P8N	P	N	8	0.573973	0.0733676	0
S56C	S	C	56	0.574263	0	0
R66M	R	M	66	0.574379	0	0
V29T	V	T	29	0.574668	0.659824	0.473934
T74K	T	K	74	0.574725	7.54579	8.05687
T85M	T	M	85	0.575823	1.31772	0.473934
R66I	R	I	66	0.576053	0	0
Y86F	Y	F	86	0.576111	1.53734	0.947867
P80Q	P	Q	80	0.577836	0	0
T20D	T	D	20	0.578351	0.0733676	0
Q3S	Q	S	3	0.578983	0.293686	0
V15S	V	S	15	0.579326	0.0733676	0
S76C	S	C	76	0.579612	0	0
Q37V	Q	V	37	0.581436	0.219941	0.473934
S50M	S	M	50	0.581665	0.29304	0
P8G	P	G	8	0.581777	0.440205	0
T85A	T	A	85	0.581836	0.146413	0.473934
V15N	V	N	15	0.586362	0.0733676	0
S65M	S	M	65	0.590005	0	0
T22Y	T	Y	22	0.59034	0.366838	0
S60V	S	V	60	0.590452	2.05128	0
D70V	D	V	70	0.590563	0.21978	0
E81Y	E	Y	81	0.590675	0	0
S60W	S	W	60	0.596652	0	0
S10F	S	F	10	0.597805	3.52164	4.2654
Q79E	Q	E	79	0.598079	35.1391	31.7536
T72H	T	H	72	0.598955	0	0
S60F	S	F	60	0.599119	0.0732601	0
E81V	E	V	81	0.600265	0	0
S7M	S	M	7	0.600319	0	0
Q3R	Q	R	3	0.600428	0.881057	0
Q3N	Q	N	3	0.600701	0.0734214	0
S7C	S	C	7	0.601788	0.146843	0
K42G	K	G	42	0.60309	0.14652	0
Q3A	Q	A	3	0.60428	0.146843	0
R18G	R	G	18	0.605089	1.98092	1.4218
T69D	T	D	69	0.605359	0	0
V15C	V	C	15	0.605521	0	0
S10V	S	V	10	0.606486	0.146735	0
S77T	S	T	77	0.607777	1.90476	0
T20C	T	C	20	0.610234	0	0
A32C	A	C	32	0.610394	0.293255	0.947867
R24T	R	T	24	0.611352	0.880411	0.947867
F83C	F	C	83	0.611617	0.585652	0.473934
S60M	S	M	60	0.611723	0	0
S9I	S	I	9	0.615213	0.0733676	0
P8A	P	A	8	0.616108	0.146735	0
S10D	S	D	10	0.616476	0.0733676	0
S26E	S	E	26	0.617158	0	0
D70N	D	N	70	0.617472	0.805861	0
T74C	T	C	74	0.617996	0	0
D70T	D	T	70	0.618205	0.0732601	0.473934
A13H	A	H	13	0.618623	0.0733676	0
L54T	L	T	54	0.618884	0.14652	0
S10G	S	G	10	0.61998	0.366838	0
R24Q	R	Q	24	0.620708	3.37491	2.8436
T31W	T	W	31	0.621176	0	0
F71Y	F	Y	71	0.621332	2.27106	0.473934
S56W	S	W	56	0.621436	0	0
P59S	P	S	59	0.622162	3.51648	3.79147
L11D	L	D	11	0.622214	0.0733676	0
S60I	S	I	60	0.622628	0	0
S65C	S	C	65	0.622628	0	0
K39N	K	N	39	0.623198	0.0732601	0
V15A	V	A	15	0.623353	0.220103	0
A13G	A	G	13	0.623766	0.29347	0
V15E	V	E	15	0.625312	0.513573	0
S60L	S	L	60	0.625981	0.586081	0
Q27W	Q	W	27	0.626289	0	0
Q3Y	Q	Y	3	0.626648	0.220264	0
D17Q	D	Q	17	0.626698	3.88848	5.21327
E81A	E	A	81	0.626905	0.366032	0
P8L	P	L	8	0.629002	0.146735	0
Q79A	Q	A	79	0.62997	0.292826	0
D70K	D	K	70	0.631292	0.14652	0
S52T	S	T	52	0.633418	2.1978	1.4218
E81N	E	N	81	0.633468	0.0732064	0
F83S	F	S	83	0.63362	6.44217	1.4218
S52W	S	W	52	0.634981	0	0
E81F	E	F	81	0.635081	0	0
T20N	T	N	20	0.635126	0.220103	1.4218
S9P	S	P	9	0.635426	0.953778	0.947867
Q3H	Q	H	3	0.635886	0.881057	0
T74M	T	M	74	0.636187	0	0
S63I	S	I	63	0.636989	1.02564	0
P59E	P	E	59	0.63779	0	0
K39W	K	W	39	0.638489	0	0
S14N	S	N	14	0.638739	0	0
D70W	D	W	70	0.638888	0	0
D70I	D	I	70	0.639188	0.0732601	0
R61N	R	N	61	0.639686	0	0
Y49H	Y	H	49	0.639934	3.663	3.79147
S26K	S	K	26	0.641028	0	0
V15R	V	R	15	0.641276	0.220103	0.473934
S9C	S	C	9	0.641573	0	0
P8Q	P	Q	8	0.643255	0.366838	0
T20A	T	A	20	0.646795	0.953778	0
Q27T	Q	T	27	0.647872	0	0
E81H	E	H	81	0.64836	0	0
K39D	K	D	39	0.649091	0	0
R66Q	R	Q	66	0.64987	0	0
E81I	E	I	81	0.65089	0	0
P8H	P	H	8	0.651859	0	0
V15K	V	K	15	0.652053	0	0
T69G	T	G	69	0.653213	0	0
S60C	S	C	60	0.655475	0	0
K45G	K	G	45	0.65581	0.29304	0.473934
V19T	V	T	19	0.655906	0.146735	0.473934
T22F	T	F	22	0.657677	0.29347	1.89573
S10L	S	L	10	0.657677	0.440205	2.36967
V58T	V	T	58	0.65782	1.24542	1.89573
F83N	F	N	83	0.657964	0	0
Q79M	Q	M	79	0.662096	0	0
K39G	K	G	39	0.662286	0	0
P59V	P	V	59	0.66483	0	0
P40A	P	A	40	0.664924	3.36996	0
Q79G	Q	G	79	0.665628	0.0732064	0.473934
T85K	T	K	85	0.666658	0.0732064	0
R18W	R	W	18	0.667452	0.0733676	0
S63V	S	V	63	0.667825	0	0
L11R	L	R	11	0.670431	0.0733676	0
E81R	E	R	81	0.670431	0	0
D28E	D	E	28	0.672375	0.146628	0
T85S	T	S	85	0.673988	0.805271	0
T69H	T	H	69	0.675136	0	0
L54R	L	R	54	0.676236	60.4396	63.0332
S26Q	S	Q	26	0.676922	0	0
V58A	V	A	58	0.677333	0.879121	0
S65L	S	L	65	0.678199	0.14652	0.473934
P8R	P	R	8	0.678609	0	0
Q37R	Q	R	37	0.6797	1.6129	0.473934
Y49W	Y	W	49	0.68201	0.0732601	0
Y55A	Y	A	55	0.68228	42.9304	38.8626
S65W	S	W	65	0.682686	0	0
D70F	D	F	70	0.68601	0	0
W35F	W	F	35	0.687395	0	0
A13N	A	N	13	0.687484	0	0
L11N	L	N	11	0.68842	0.0733676	0
S26D	S	D	26	0.690905	0.953079	0
Y55H	Y	H	55	0.691258	1.61172	1.89573
A32G	A	G	32	0.692097	0.146628	0
Q3F	Q	F	3	0.692627	0.220264	0.473934
R61S	R	S	61	0.693419	0.14652	0
Y55Q	Y	Q	55	0.695219	22.1978	20.8531
T85E	T	E	85	0.696182	0	0
Q37S	Q	S	37	0.696487	0	0
S26M	S	M	26	0.696662	0	0
S9W	S	W	9	0.697447	0.0733676	0
P59T	P	T	59	0.697665	0	0
G41N	G	N	41	0.698622	0	0
Q79S	Q	S	79	0.699664	0	0
T31G	T	G	31	0.699968	3.00587	0.947867
M4C	M	C	4	0.700271	0.0734214	0
I2C	I	C	2	0.700314	0.146843	0.473934
A84G	A	G	84	0.701438	15.1537	13.7441
P80E	P	E	80	0.702129	0	0
Q79R	Q	R	79	0.703291	1.53734	0
G68S	G	S	68	0.703936	0	0
D17N	D	N	17	0.704193	0.0733676	0
R61D	R	D	61	0.704451	0	0
Q79T	Q	T	79	0.705136	0	0
V33T	V	T	33	0.705179	0	0
S10W	S	W	10	0.705992	0	0
S52G	S	G	52	0.707528	0	0
R66A	R	A	66	0.70757	0.879121	0.947867
Q3G	Q	G	3	0.70774	0.367107	0.473934
F53I	F	I	53	0.708123	4.98168	2.8436
D1W	D	W	1	0.708208	0.146843	0
Y55M	Y	M	55	0.708591	0	0
Q37E	Q	E	37	0.709821	0	0
T72N	T	N	72	0.71054	0.732601	0.947867
A43G	A	G	43	0.711385	0.29304	0
D70L	D	L	70	0.711765	0.14652	0
D17S	D	S	17	0.712692	0.146735	0
Y55W	Y	W	55	0.712692	0	0
L11K	L	K	11	0.714873	0	0
Q37C	Q	C	37	0.716337	0	0
V29C	V	C	29	0.719248	0	0
R66S	R	S	66	0.719456	0.0732601	0
D70Y	D	Y	70	0.719994	0.586081	0
P40S	P	S	40	0.719994	3.51648	0.473934
S77V	S	V	77	0.720449	0	0
T20H	T	H	20	0.721109	0	0
R24K	R	K	24	0.721151	15.8474	19.4313
V15M	V	M	15	0.721481	0	0
T74L	T	L	74	0.722552	0	0
R24S	R	S	24	0.723907	0.0733676	0
T74D	T	D	74	0.72444	0	0
F53T	F	T	53	0.725299	38.7546	45.9716
T74N	T	N	74	0.725667	0.879121	0.473934
E81C	E	C	81	0.725912	0	0
S14C	S	C	14	0.726197	0	0
R61E	R	E	61	0.726605	0	0
F83M	F	M	83	0.727175	0.0732064	0
T22H	T	H	22	0.727215	0.440205	0
E81G	E	G	81	0.728394	1.02489	0
Q37K	Q	K	37	0.728516	0.146628	0
R61Y	R	Y	61	0.729084	0	0
L11E	L	E	11	0.731307	0.0733676	0
Y55R	Y	R	55	0.733638	0.512821	0
R66C	R	C	66	0.73428	0	0
S14K	S	K	14	0.73504	0.0733676	0
S52D	S	D	52	0.735519	0.14652	0
T69W	T	W	69	0.735798	0	0
S12G	S	G	12	0.736795	0.366838	0
Q3C	Q	C	3	0.736994	0.146843	0
R18Y	R	Y	18	0.737352	0	0
Q3D	Q	D	3	0.738582	0.146843	0
D28Y	D	Y	28	0.738662	0.953079	0.947867
P80C	P	C	80	0.741388	0	0
Q37A	Q	A	37	0.743	0.0733138	0
D28I	D	I	28	0.743627	0.439883	0.473934
P8Y	P	Y	8	0.743705	0.0733676	0
K45D	K	D	45	0.744176	0.29304	0
G41H	G	H	41	0.74484	0.21978	0
S26L	S	L	26	0.744879	0.0733138	0
Y36F	Y	F	36	0.745504	6.81818	7.58294
D28V	D	V	28	0.745894	0.58651	1.4218
R61W	R	W	61	0.746517	0	0
R18D	R	D	18	0.748227	0.0733676	0
T72G	T	G	72	0.748498	0	0
G41D	G	D	41	0.748498	0.21978	0
D17H	D	H	17	0.749118	0	0
L11H	L	H	11	0.749659	0	0
D70S	D	S	70	0.749775	0.3663	0
T22G	T	G	22	0.750161	0	0
K39C	K	C	39	0.750624	0	0
V58C	V	C	58	0.750701	0	0
I75C	I	C	75	0.751933	0	0
T74Y	T	Y	74	0.752278	0	0
D17K	D	K	17	0.75297	0.0733676	0
D70M	D	M	70	0.75431	0	0
P8M	P	M	8	0.754654	0	0
S26N	S	N	26	0.755799	0.953079	1.4218
D70R	D	R	70	0.756332	0.14652	0
V15D	V	D	15	0.757054	0.0733676	0
R24V	R	V	24	0.757738	0	0
K39F	K	F	39	0.759365	0	0
T20Y	T	Y	20	0.760196	0	0
P59N	P	N	59	0.760536	0	0
V58S	V	S	58	0.761439	0.0732601	0.473934
D70A	D	A	70	0.762153	0.952381	0
Q3W	Q	W	3	0.763391	0.146843	2.36967
P59Q	P	Q	59	0.763428	0	0
S50L	S	L	50	0.763914	6.30037	4.73934
S50T	S	T	50	0.763989	1.8315	1.4218
G41S	G	S	41	0.764101	0.14652	0
S10I	S	I	10	0.764361	1.54072	0.473934
T85N	T	N	85	0.765109	0.0732064	0
G68N	G	N	68	0.76697	0	0
S26H	S	H	26	0.767341	0	0
R61H	R	H	61	0.768083	0	0
T72Y	T	Y	72	0.770364	0	0.473934
R61M	R	M	61	0.770926	0	0
I75T	I	T	75	0.771183	0	0
A25T	A	T	25	0.771771	3.37243	2.36967
E81M	E	M	81	0.772285	0	0
T22W	T	W	22	0.772578	0	0
R61F	R	F	61	0.772688	0	0
R61K	R	K	61	0.773713	0.952381	2.36967
S77M	S	M	77	0.773713	0	0
T20F	T	F	20	0.774809	0	0
S26R	S	R	26	0.774882	0.439883	0.473934
E81W	E	W	81	0.775756	0	0
S26G	S	G	26	0.776629	0.58651	0.947867
R66K	R	K	66	0.776846	0.14652	0
D28F	D	F	28	0.7771	0.366569	0
G68D	G	D	68	0.779524	0.29304	0.473934
Q27L	Q	L	27	0.779704	0.953079	0
D28K	D	K	28	0.781001	0.219941	0
D70H	D	H	70	0.781504	1.61172	0.473934
A34G	A	G	34	0.781576	3.81232	2.8436
Y49A	Y	A	49	0.781791	0.29304	0.473934
Q79Y	Q	Y	79	0.78301	0	0
Y55C	Y	C	55	0.783475	0	0
D28T	D	T	28	0.783689	7.62463	5.21327
D17C	D	C	17	0.783975	0	0
S7N	S	N	7	0.784189	0.0734214	0
Q6E	Q	E	6	0.784724	0.146843	0
T72D	T	D	72	0.784831	0	0
V29A	V	A	29	0.786716	0.293255	0
Q3V	Q	V	3	0.786751	57.1953	60.6635
Y55T	Y	T	55	0.78746	0.0732601	0
A84S	A	S	84	0.787496	0.0732064	0
I48T	I	T	48	0.787779	0.21978	0
M4Q	M	Q	4	0.78831	0.293686	0
T72F	T	F	72	0.788804	0.0732601	0
Y49S	Y	S	49	0.789016	6.95971	4.2654
Y49R	Y	R	49	0.789722	0	0
Y55S	Y	S	55	0.790215	0.0732601	0
L11G	L	G	11	0.791936	0.0733676	0
P80G	P	G	80	0.792847	0	0
S63D	S	D	63	0.793127	0.14652	0
Q3T	Q	T	3	0.793231	0.293686	0.473934
L47T	L	T	47	0.794279	0	0
F71H	F	H	71	0.795254	0	0
V15P	V	P	15	0.795384	42.9934	43.128
S50Y	S	Y	50	0.795741	0.43956	0
S67M	S	M	67	0.796297	0	0
F71I	F	I	71	0.796609	0	0
Q3I	Q	I	3	0.796886	0.660793	0.473934
Y55K	Y	K	55	0.797337	1.24542	0.947867
Y55N	Y	N	55	0.79834	0	0
P8F	P	F	8	0.798409	0.220103	0
R18F	R	F	18	0.799065	0.0733676	0
D17G	D	G	17	0.799203	1.17388	0
A25G	A	G	25	0.801301	0.146628	0
I48L	I	L	48	0.801678	2.41758	0.473934
D28S	D	S	28	0.802021	57.5513	65.8768
I21T	I	T	21	0.80226	0	0
A32W	A	W	32	0.802568	10.9971	9.47867
S67G	S	G	67	0.803764	0.0732601	0
P8C	P	C	8	0.804276	0.146735	0
S14P	S	P	14	0.804889	0.146735	0.473934
R61T	R	T	61	0.805671	0.512821	0
L78M	L	M	78	0.806621	0.146413	0
R61Q	R	Q	61	0.80679	0	0
L54C	L	C	54	0.807501	0	0
L54N	L	N	54	0.807603	0	0
A13C	A	C	13	0.807839	0	0
D17R	D	R	17	0.808211	0.146735	0
R66E	R	E	66	0.80892	0.3663	0.947867
P59H	P	H	59	0.809189	0.14652	0
P59K	P	K	59	0.809661	0	0
R61G	R	G	61	0.809694	0.21978	0
Y55V	Y	V	55	0.8104	0.879121	1.89573
Q37L	Q	L	37	0.811574	7.40469	5.21327
F62H	F	H	62	0.81181	0	0
Q79N	Q	N	79	0.812044	0	0
D17M	D	M	17	0.812312	0	0
F53V	F	V	53	0.813005	1.17216	0.473934
I75A	I	A	75	0.813014	0	0
G41Y	G	Y	41	0.814181	0	0
R66Y	R	Y	66	0.814281	0	0
P59G	P	G	59	0.814381	0	0
M4N	M	N	4	0.81478	0.0734214	0
P44A	P	A	44	0.814946	0	0
I2D	I	D	2	0.815511	0.0734214	0
G41F	G	F	41	0.815943	0	0
S67W	S	W	67	0.816473	0	0
P59Y	P	Y	59	0.81783	0	0
Q79F	Q	F	79	0.818424	0	0
R66T	R	T	66	0.818523	0	0.473934
L47Q	L	Q	47	0.818721	0	0
Q79H	Q	H	79	0.819116	0.292826	0
K39Y	K	Y	39	0.819675	0	0
S26Y	S	Y	26	0.820727	0	0
S14D	S	D	14	0.821774	0	0
I2A	I	A	2	0.823279	0.0734214	0.947867
W35Y	W	Y	35	0.823572	0	0
S50F	S	F	50	0.823637	0.512821	0
L54S	L	S	54	0.824419	0.3663	0
R24A	R	A	24	0.826204	0	0
P59C	P	C	59	0.826302	0	0
P80N	P	N	80	0.827918	0	0
D28Q	D	Q	28	0.829207	0	0
G68K	G	K	68	0.83046	0	0
P59M	P	M	59	0.831358	0	0
Y49T	Y	T	49	0.83155	0.14652	0
I21M	I	M	21	0.833912	0.733676	0.947867
V15G	V	G	15	0.835437	0	0.473934
D70C	D	C	70	0.835469	0	0
D28H	D	H	28	0.835944	0.58651	0
R61C	R	C	61	0.836071	0	0
R24C	R	C	24	0.837494	0	0
M4S	M	S	4	0.838251	0.146843	0
S12D	S	D	12	0.839384	0	0
L11W	L	W	11	0.840168	0	0
R24I	R	I	24	0.840232	0	0
S12H	S	H	12	0.840263	0.146735	0
Q79C	Q	C	79	0.840577	0	0
S77I	S	I	77	0.841078	0	0
P40G	P	G	40	0.841328	0.14652	0.473934
A13R	A	R	13	0.842106	0.0733676	0
S14R	S	R	14	0.842703	0.0733676	0
V33C	V	C	33	0.843015	0	0
A13D	A	D	13	0.844042	0	0
S52V	S	V	52	0.844073	0.512821	0
D28A	D	A	28	0.844632	1.39296	0.947867
T74G	T	G	74	0.844787	0	0
M4A	M	A	4	0.845377	0.146843	0
T69P	T	P	69	0.84578	0.21978	0
A25C	A	C	25	0.845935	0	0
Q79D	Q	D	79	0.845966	0.512445	0
D17Y	D	Y	17	0.846523	0	0
F83L	F	L	83	0.8468	2.04978	2.36967
S14H	S	H	14	0.847141	0.0733676	0
Y49N	Y	N	49	0.848097	0.29304	0.947867
Y49C	Y	C	49	0.848651	0	0
Q37T	Q	T	37	0.848956	0	0
L54Q	L	Q	54	0.850585	0.14652	0
P59W	P	W	59	0.850769	0	0
V33A	V	A	33	0.852327	0.0733138	0
D28C	D	C	28	0.852449	0	0
Y55L	Y	L	55	0.852568	0.21978	0.473934
I2N	I	N	2	0.853242	0.367107	0
V19S	V	S	19	0.853607	0	0
E81L	E	L	81	0.853637	0	0
G41K	G	K	41	0.853668	0	0
V29S	V	S	29	0.856668	0.146628	0
F83G	F	G	83	0.857121	0.0732064	0
P59F	P	F	59	0.858357	0	0
L11T	L	T	11	0.858447	0	0
T74H	T	H	74	0.859138	0	0
L54A	L	A	54	0.861236	0.14652	0
L46I	L	I	46	0.862221	0.21978	0.473934
P80T	P	T	80	0.8646	0.805271	0.473934
Q6S	Q	S	6	0.865548	0.146843	0
R66F	R	F	66	0.866317	0	0
Y87H	Y	H	87	0.866996	2.34261	0.947867
S14T	S	T	14	0.869935	9.39105	9.47867
S26T	S	T	26	0.870258	1.09971	0.473934
P8W	P	W	8	0.871398	0.0733676	0
D17F	D	F	17	0.87169	0.0733676	0
L54K	L	K	54	0.871719	0	0
S26F	S	F	26	0.873466	0	0
I48C	I	C	48	0.873989	0	0
I75S	I	S	75	0.874453	0	0
I2S	I	S	2	0.874598	0.660793	0.947867
S12W	S	W	12	0.875495	0	0
R66N	R	N	66	0.875669	0	0
I75N	I	N	75	0.876478	0	0
D28R	D	R	28	0.876593	1.17302	3.79147
S52I	S	I	52	0.880213	0.21978	0
V19A	V	A	19	0.880756	56.1996	61.1374
D17T	D	T	17	0.884654	0.146735	0
R24N	R	N	24	0.885135	0.146735	0
L78C	L	C	78	0.885559	0	0
V19C	V	C	19	0.887111	0	0
G68A	G	A	68	0.887448	0.3663	1.4218
I2Q	I	Q	2	0.888909	0.220264	0.473934
A13K	A	K	13	0.889468	0	0
F83Q	F	Q	83	0.890449	0	0
T85L	T	L	85	0.890727	2.41581	1.89573
L78T	L	T	78	0.892317	0.0732064	0
D28P	D	P	28	0.892929	1.09971	0
K39T	K	T	39	0.894344	1.53846	0
P59R	P	R	59	0.894925	0	0
S14F	S	F	14	0.895726	2.27439	1.4218
Q79L	Q	L	79	0.895892	0.805271	0.947867
D70G	D	G	70	0.89603	0.43956	0.473934
P80K	P	K	80	0.898476	0	0
L47N	L	N	47	0.899081	0	0
Y49M	Y	M	49	0.900094	0	0.473934
P40M	P	M	40	0.900285	0	0
V19Q	V	Q	19	0.901267	0	0
L54P	L	P	54	0.901649	0.0732601	0
T85D	T	D	85	0.901839	1.02489	0.947867
L78Q	L	Q	78	0.901894	0	0
Y87M	Y	M	87	0.902438	0	0
L78A	L	A	78	0.903171	0	0
S14Y	S	Y	14	0.903171	0.366838	0.473934
D28M	D	M	28	0.903605	0	0
D28L	D	L	28	0.906039	0.293255	0.947867
Y49D	Y	D	49	0.907519	0.14652	0
T85G	T	G	85	0.907734	0.0732064	0
F71V	F	V	71	0.909074	0	0
S7D	S	D	7	0.909529	0	0
F83D	F	D	83	0.910384	0	0
L54M	L	M	54	0.912621	0	1.4218
A32T	A	T	32	0.912833	0.293255	0
K39P	K	P	39	0.913284	0.0732601	0
V19N	V	N	19	0.913443	0	0
V58Q	V	Q	58	0.913734	0	0
T20G	T	G	20	0.914132	0.0733676	0
P8V	P	V	8	0.914898	0.146735	0.473934
Y86H	Y	H	86	0.916349	0	0
D17W	D	W	17	0.9174	0	0
F83E	F	E	83	0.917453	0	0
S77W	S	W	77	0.917925	0	0
R24H	R	H	24	0.919313	0	0
F71M	F	M	71	0.920228	0	0
S26W	S	W	26	0.920958	0	0
R24M	R	M	24	0.923296	0	0
I21C	I	C	21	0.923607	0	0
I75M	I	M	75	0.924899	0	0
D82C	D	C	82	0.926702	0	0
P40C	P	C	40	0.927524	0	0
Q6A	Q	A	6	0.928831	0.0734214	0
Q79W	Q	W	79	0.929036	0	0
N30E	N	E	30	0.929393	1.17302	0
G41Q	G	Q	41	0.929649	0.14652	0
D82N	D	N	82	0.930516	0	0
S14Q	S	Q	14	0.931407	0	0
V33S	V	S	33	0.93374	0.146628	0
L78N	L	N	78	0.934448	0	0
D28W	D	W	28	0.934827	0.0733138	0
S14E	S	E	14	0.936891	0	0
R24E	R	E	24	0.937443	0	0
Y55E	Y	E	55	0.939769	24.6886	26.5403
M4E	M	E	4	0.940218	0	0
R24L	R	L	24	0.94084	0	0
G68Q	G	Q	68	0.941586	0	0
R66G	R	G	66	0.941934	96.044	94.7867
Q6C	Q	C	6	0.942578	0.0734214	0
G41R	G	R	41	0.942727	0.43956	1.89573
Y49E	Y	E	49	0.943049	0	0
Q37N	Q	N	37	0.943272	0	0
I48A	I	A	48	0.943494	0	0
L47A	L	A	47	0.945345	0	0
V29G	V	G	29	0.946992	0	0.473934
D17V	D	V	17	0.947752	0.0733676	0
G41W	G	W	41	0.94834	0	0
Q6T	Q	T	6	0.949024	0.146843	0
F62N	F	N	62	0.949073	0	0
R66D	R	D	66	0.951192	0	0.473934
L73Q	L	Q	73	0.953736	0	0
I48Q	I	Q	48	0.955158	0	0
G41E	G	E	41	0.955158	0	0
A25V	A	V	25	0.955615	0.513196	0
D82A	D	A	82	0.956649	0	0
L78S	L	S	78	0.957894	0.146413	0
I2H	I	H	2	0.957966	0.0734214	0
Y49Q	Y	Q	49	0.957966	0	0
R66L	R	L	66	0.958205	0	0
F71T	F	T	71	0.958492	0	0
I48S	I	S	48	0.959375	0	0
A34C	A	C	34	0.959518	0.0733138	0.473934
I21A	I	A	21	0.961326	0	0
R66H	R	H	66	0.965202	0	0
G41L	G	L	41	0.965578	0	0
I21S	I	S	21	0.965883	0.0733676	0
L46C	L	C	46	0.965883	0	0
F62A	F	A	62	0.966588	0	0
Y55D	Y	D	55	0.966658	3.15018	3.79147
R66W	R	W	66	0.967548	0.14652	0.473934
F71N	F	N	71	0.967618	0	0
V58G	V	G	58	0.968903	0	0
L73E	L	E	73	0.970324	0	0
S77G	S	G	77	0.970603	6.37363	3.31754
S14L	S	L	14	0.971832	0.0733676	0.473934
L73C	L	C	73	0.973266	0.0732601	0
L47C	L	C	47	0.974673	0	0
T72W	T	W	72	0.977311	0	0
F83T	F	T	83	0.98014	0	0
L11I	L	I	11	0.980202	0.146735	0.473934
Q38E	Q	E	38	0.980912	0.293255	0
F62T	F	T	62	0.981207	0	0
L73A	L	A	73	0.981524	0	0
Q37D	Q	D	37	0.981773	0	0
L73S	L	S	73	0.982113	0	0
Y55G	Y	G	55	0.982543	0.3663	0.947867
D28G	D	G	28	0.982904	10.4106	8.53081
D82T	D	T	82	0.984257	0	0
W35H	W	H	35	0.98491	0	0
I75Q	I	Q	75	0.985606	0	0
L47K	L	K	47	0.987107	0	0
D82E	D	E	82	0.988291	0	0
Y49L	Y	L	49	0.98916	0.21978	0
P80D	P	D	80	0.989271	0	0
Y49G	Y	G	49	0.989405	0	0
W35M	W	M	35	0.99158	0	0
F62Q	F	Q	62	0.991868	0	0
L73N	L	N	73	0.992045	0	0
L47S	L	S	47	0.993172	0	0
F62C	F	C	62	0.993326	0	0
S14M	S	M	14	0.99513	0.146735	0
L54E	L	E	54	0.995789	0	0
V58M	V	M	58	0.997015	0	0
V19D	V	D	19	0.997124	0	0
I2G	I	G	2	0.998434	0.51395	0.473934
A25D	A	D	25	0.998739	0	0
T20W	T	W	20	1.00106	0	0
S26C	S	C	26	1.00147	0	0
L47E	L	E	47	1.00199	0	0
L54G	L	G	54	1.00255	0.29304	0.473934
Y49K	Y	K	49	1.00636	0.14652	0
Q37G	Q	G	37	1.00666	0	0
Y49V	Y	V	49	1.00685	0	0
G41A	G	A	41	1.00785	0.586081	0
P44S	P	S	44	1.0079	0	0
L78E	L	E	78	1.00898	0	0
A13Q	A	Q	13	1.01227	0	0
Q38A	Q	A	38	1.01237	0	0
V29N	V	N	29	1.01381	0	0
P80R	P	R	80	1.01408	0.366032	0.947867
S14W	S	W	14	1.01421	0	0
Q38S	Q	S	38	1.01437	0	0
F83R	F	R	83	1.01481	0	0
F71A	F	A	71	1.01484	0	0
I2E	I	E	2	1.01593	0	0
P80V	P	V	80	1.01782	0.219619	0.947867
L47V	L	V	47	1.01828	2.12454	1.89573
F62S	F	S	62	1.01851	0	0
D82S	D	S	82	1.01883	0	0
I2M	I	M	2	1.01897	0.146843	0
N30H	N	H	30	1.01941	0.439883	0.947867
R24G	R	G	24	1.01993	0.807043	0
D17I	D	I	17	1.0202	0	0
G41C	G	C	41	1.02055	0	0
N30L	N	L	30	1.02156	0.146628	0.473934
V58N	V	N	58	1.02261	0	0
I48N	I	N	48	1.02403	0	0
L47I	L	I	47	1.02414	0.879121	0.473934
L46A	L	A	46	1.02449	0.732601	0.473934
L46N	L	N	46	1.02457	0	0
G41M	G	M	41	1.02653	0	0
F62M	F	M	62	1.0277	0	0
A13M	A	M	13	1.02774	0.366838	0
Q38C	Q	C	38	1.02798	0	0
N30R	N	R	30	1.02804	5.93842	4.73934
F71C	F	C	71	1.03028	0	0
F71S	F	S	71	1.03062	0.0732601	0
D17L	D	L	17	1.03183	0.146735	0
R24D	R	D	24	1.03471	0	0
A34T	A	T	34	1.03615	1.02639	2.36967
V15H	V	H	15	1.03669	0	0
P80M	P	M	80	1.03782	0	0
P40D	P	D	40	1.03794	0	0
N30T	N	T	30	1.03822	3.51906	1.89573
I75D	I	D	75	1.03971	0	0
L46T	L	T	46	1.04038	0.0732601	0.947867
Y87N	Y	N	87	1.04056	0	0
V29D	V	D	29	1.04181	0	0
G57S	G	S	57	1.04374	0.0732601	0
F62D	F	D	62	1.04497	0	0
L47H	L	H	47	1.04614	0	0
F62E	F	E	62	1.04696	0	0
Y36L	Y	L	36	1.04726	0.293255	1.89573
I48E	I	E	48	1.04735	0	0
I21E	I	E	21	1.04764	0	0
Q38R	Q	R	38	1.04813	0.293255	0
Q38M	Q	M	38	1.04842	0	0
Y86M	Y	M	86	1.05077	0	0
T74W	T	W	74	1.05127	0	0
T69Y	T	Y	69	1.05148	0	0
L47D	L	D	47	1.05283	0	0
I21N	I	N	21	1.05296	0	0
V33N	V	N	33	1.05375	0	0
S7W	S	W	7	1.05605	0	0
Y36H	Y	H	36	1.05633	0.366569	0
L46S	L	S	46	1.05675	0.732601	1.4218
G41T	G	T	41	1.05679	0.0732601	0
R61V	R	V	61	1.05759	0	0
F83K	F	K	83	1.05846	0	0
I75G	I	G	75	1.05881	0	0
P59L	P	L	59	1.06015	0	0
L73M	L	M	73	1.06106	0	0
Y86L	Y	L	86	1.06209	0	0
P44G	P	G	44	1.06238	0	0
Y87Q	Y	Q	87	1.06369	0	0
M4D	M	D	4	1.06384	0	0
Q6N	Q	N	6	1.06453	0	0
V29P	V	P	29	1.06478	0	0
G16S	G	S	16	1.06489	0.0733676	0
L73H	L	H	73	1.06597	0	0
L73D	L	D	73	1.06603	0	0
I48D	I	D	48	1.06709	0	0
L47R	L	R	47	1.06845	0	0
L78D	L	D	78	1.06958	0	0
R24F	R	F	24	1.07033	0	0
Y87A	Y	A	87	1.07107	0	0
L54D	L	D	54	1.07146	0	0
R24W	R	W	24	1.07273	1.61409	0
N30M	N	M	30	1.07295	0.439883	0
S26V	S	V	26	1.07354	0.146628	0
R24Y	R	Y	24	1.07507	0	0
A13E	A	E	13	1.07511	0.0733676	0
M4K	M	K	4	1.07677	0.0734214	0
D82G	D	G	82	1.07855	0	0
Y86N	Y	N	86	1.07893	0	0
D82H	D	H	82	1.07902	0	0
Y87C	Y	C	87	1.08028	0.0732064	0
P59I	P	I	59	1.08131	0	0
T69F	T	F	69	1.08334	0.0732601	0
I75E	I	E	75	1.08443	0	0
N30F	N	F	30	1.08447	1.6129	0.947867
P40V	P	V	40	1.08624	0.586081	0.473934
Q27I	Q	I	27	1.08741	0.0733138	0
Y87S	Y	S	87	1.08764	0.512445	1.89573
V58D	V	D	58	1.0878	0	0
N30W	N	W	30	1.08826	0.293255	0
V19G	V	G	19	1.0895	0.440205	0
A25N	A	N	25	1.08969	0	0
P40Y	P	Y	40	1.09054	0	0
N30C	N	C	30	1.09066	0	0.473934
N30Y	N	Y	30	1.09096	5.8651	1.89573
A34D	A	D	34	1.09267	6.45161	3.79147
Q79V	Q	V	79	1.09272	0	0
F71Q	F	Q	71	1.09569	0	0
I21D	I	D	21	1.09651	0	0
A43C	A	C	43	1.09665	0	0
W35Q	W	Q	35	1.09698	0	0
F71D	F	D	71	1.10356	0	0
T85H	T	H	85	1.10553	0	0
Y87E	Y	E	87	1.10602	0	0
I48G	I	G	48	1.1078	0	0
Y86C	Y	C	86	1.1085	0.0732064	0
I2F	I	F	2	1.1104	1.17474	0.473934
Y86A	Y	A	86	1.11077	0	0
F62V	F	V	62	1.11131	0.14652	0
L47G	L	G	47	1.11197	0	0
L78G	L	G	78	1.11252	0	0
V33G	V	G	33	1.11484	0	0
F62I	F	I	62	1.11659	0.29304	0
V19E	V	E	19	1.11722	0	0
L78H	L	H	78	1.11769	0	0
Y86T	Y	T	86	1.11772	0	0
Q38N	Q	N	38	1.11828	0	0
Y87I	Y	I	87	1.11848	0.0732064	0
V58E	V	E	58	1.11874	0	0
Y36M	Y	M	36	1.11883	0	0
I2Y	I	Y	2	1.11995	0.220264	0
Q6G	Q	G	6	1.12026	0	0
A34N	A	N	34	1.12095	14.5894	16.1137
F62R	F	R	62	1.12395	0	0
Y87D	Y	D	87	1.12455	0	0
I21Q	I	Q	21	1.12503	0.0733676	0
W35A	W	A	35	1.12722	0	0
M4L	M	L	4	1.1287	35.3157	31.2796
L46E	L	E	46	1.12972	0	0
V58R	V	R	58	1.13099	0	0
S7I	S	I	7	1.1313	0.146843	0
W35C	W	C	35	1.13175	0.0733138	0
P40N	P	N	40	1.13408	0	0
I21K	I	K	21	1.13483	0	0
G57R	G	R	57	1.13485	0	0
Q38K	Q	K	38	1.13602	1.17302	0.947867
P40K	P	K	40	1.13793	0	0
S7T	S	T	7	1.13887	1.24816	2.8436
Y86S	Y	S	86	1.13898	0.0732064	0
D82M	D	M	82	1.13901	0	0
G16R	G	R	16	1.14051	0	0.947867
Y86V	Y	V	86	1.14143	0	0
V19K	V	K	19	1.14176	0.0733676	0
M4G	M	G	4	1.1428	0.293686	0.473934
F71K	F	K	71	1.14365	0	0
D82Q	D	Q	82	1.14495	0	0
L46D	L	D	46	1.14513	0	0
W35N	W	N	35	1.14602	0	0
I2L	I	L	2	1.14636	1.46843	0.473934
W35S	W	S	35	1.14661	0	0
I48M	I	M	48	1.1469	2.9304	0.947867
L46Q	L	Q	46	1.14693	0.0732601	0
Y36Q	Y	Q	36	1.14704	0.0733138	0
P40R	P	R	40	1.14755	0.952381	0.473934
P80I	P	I	80	1.14802	0	0.473934
P40E	P	E	40	1.14857	0	0
Y87V	Y	V	87	1.15045	0.292826	0
A34V	A	V	34	1.15086	2.56598	2.36967
L78V	L	V	78	1.15152	12.1523	10.9005
G68E	G	E	68	1.15203	3.15018	2.8436
F62G	F	G	62	1.15345	0	0
Q38L	Q	L	38	1.1549	0.733138	0
G16K	G	K	16	1.15512	0.0733676	0
V33Q	V	Q	33	1.15587	0	0
I21G	I	G	21	1.1569	0.0733676	0
Y86D	Y	D	86	1.15697	0	0
Y87L	Y	L	87	1.15725	0	0
G68H	G	H	68	1.15731	0	0
L46G	L	G	46	1.15738	0	0
L47M	L	M	47	1.15767	0.0732601	0
V29E	V	E	29	1.15853	0	0
F71G	F	G	71	1.1605	0	0
S12Y	S	Y	12	1.1609	0.0733676	0
Y86R	Y	R	86	1.16298	0	0
F71E	F	E	71	1.16487	0	0
V33D	V	D	33	1.16495	0	0
G57K	G	K	57	1.16798	0	0
V15Y	V	Y	15	1.16895	0.0733676	0
R61I	R	I	61	1.16973	0	0
S12F	S	F	12	1.16982	0.0733676	0.473934
P40F	P	F	40	1.17298	0.14652	0
Y87T	Y	T	87	1.17336	0.0732064	0
Y86E	Y	E	86	1.17348	0	0
W35T	W	T	35	1.17505	0	0
Y36N	Y	N	36	1.176	0	0
F62K	F	K	62	1.17602	0	0
L73G	L	G	73	1.17763	0	0
G16T	G	T	16	1.17817	0	0
W35E	W	E	35	1.18036	0	0
Q38T	Q	T	38	1.18227	0	0
Y36A	Y	A	36	1.18665	0	0
Y86Q	Y	Q	86	1.18686	0	0
P40T	P	T	40	1.18697	0.3663	0
I21L	I	L	21	1.18911	38.2245	36.9668
I21R	I	R	21	1.18964	0	0
Y36E	Y	E	36	1.18997	0	0
Y86I	Y	I	86	1.19023	0	0
I2K	I	K	2	1.19082	0.0734214	0
Q6M	Q	M	6	1.1912	0	0
Y86K	Y	K	86	1.19533	0	0
Y36C	Y	C	36	1.19537	0	0
Q6L	Q	L	6	1.19644	0.293686	0.473934
W35K	W	K	35	1.19897	0	0
I2P	I	P	2	1.19914	0	0
Y49I	Y	I	49	1.20004	0.0732601	0
G68C	G	C	68	1.20089	0	0
S50I	S	I	50	1.20283	0	0
Y55I	Y	I	55	1.20461	0.14652	0
Y36S	Y	S	36	1.20483	0.293255	1.4218
G57Q	G	Q	57	1.20531	0	0
V15F	V	F	15	1.2055	0	0
G68Y	G	Y	68	1.20587	0	0
G68L	G	L	68	1.20616	0	0
N30V	N	V	30	1.2067	0.806452	0
G68T	G	T	68	1.20673	0	0
G57T	G	T	57	1.20719	0	0
G68R	G	R	68	1.2078	0.3663	0
G16Q	G	Q	16	1.2095	0.0733676	0
P40Q	P	Q	40	1.21045	0.21978	0
Y87G	Y	G	87	1.21056	0	0
S26I	S	I	26	1.21537	0	0
G68W	G	W	68	1.21747	0.0732601	0
L78K	L	K	78	1.21836	0	0
V29Q	V	Q	29	1.21903	0	0
G16E	G	E	16	1.21926	0	0
V33I	V	I	33	1.2199	2.05279	0.473934
W35D	W	D	35	1.22089	0	0
G68F	G	F	68	1.22312	0	0
Q6D	Q	D	6	1.2243	0.220264	0
V19M	V	M	19	1.22576	0	0
G68M	G	M	68	1.22608	0	0
I2R	I	R	2	1.22614	1.0279	0
V29I	V	I	29	1.22619	44.2815	40.2844
L78R	L	R	78	1.22713	0	0
Q38G	Q	G	38	1.22762	0	0
A13T	A	T	13	1.22918	0.0733676	0
G16A	G	A	16	1.22995	0.0733676	0
Y87K	Y	K	87	1.2316	0	0
Y86G	Y	G	86	1.23172	0	0
P44F	P	F	44	1.23544	0	0
P44Y	P	Y	44	1.23615	0	0
G57N	G	N	57	1.23647	0.21978	0
N30I	N	I	30	1.23759	0.953079	0.947867
Y36T	Y	T	36	1.24366	0	0
V33E	V	E	33	1.24456	0	0
I75R	I	R	75	1.24498	0	0
Y36D	Y	D	36	1.24683	0.0733138	0
P44C	P	C	44	1.2474	0	0
S14V	S	V	14	1.24846	0.220103	0
P40H	P	H	40	1.2489	0.3663	0
W35G	W	G	35	1.25497	0	0
G16N	G	N	16	1.25551	0	0
Q79I	Q	I	79	1.26154	0	0
P40W	P	W	40	1.26303	0	0
D82K	D	K	82	1.26364	0	0
W35R	W	R	35	1.26791	0.0733138	0
L11Y	L	Y	11	1.26831	0.0733676	0
Q38D	Q	D	38	1.27056	0	0
T85Y	T	Y	85	1.27357	0	0
T85F	T	F	85	1.27428	0.805271	0.473934
G57D	G	D	57	1.27473	3.2967	2.36967
G16M	G	M	16	1.2767	0.0733676	0
G16H	G	H	16	1.27704	0	0
I75L	I	L	75	1.27743	0.21978	0
T85W	T	W	85	1.27863	0	0
Y36K	Y	K	36	1.28005	0	0
G57M	G	M	57	1.28005	0	0
V58K	V	K	58	1.28145	0	0
Y36G	Y	G	36	1.28181	0	0
P44Q	P	Q	44	1.28468	0	0
G57E	G	E	57	1.28469	0.29304	0
V19R	V	R	19	1.29113	0	0
L73T	L	T	73	1.29216	0	0
S14I	S	I	14	1.29417	0.513573	0
F83W	F	W	83	1.29486	0	0
G57A	G	A	57	1.29502	0.29304	0
D82R	D	R	82	1.29612	0	0
Y87R	Y	R	87	1.30011	0	0
Y36I	Y	I	36	1.30058	0	0
F71R	F	R	71	1.3013	0	0
A43T	A	T	43	1.30136	0.732601	1.4218
I75K	I	K	75	1.30225	0	0
G57H	G	H	57	1.30289	0	0
L73K	L	K	73	1.30412	0	0
L46M	L	M	46	1.30656	0	0.473934
P44N	P	N	44	1.30722	0	0
G16D	G	D	16	1.30757	0	0
Y36V	Y	V	36	1.30792	0	0
Q38H	Q	H	38	1.31378	5.79179	3.79147
P44D	P	D	44	1.31771	0	0
P44E	P	E	44	1.32459	0	0
A13L	A	L	13	1.32567	27.0726	22.7488
L78F	L	F	78	1.32568	0.878477	0.473934
G68V	G	V	68	1.32572	0.29304	0.473934
P44H	P	H	44	1.32585	0	0
V15L	V	L	15	1.32652	18.4886	20.3791
L73W	L	W	73	1.32842	0	0
L46H	L	H	46	1.32977	0.0732601	0
K39V	K	V	39	1.33298	0.0732601	0
Q27V	Q	V	27	1.3343	0.146628	0
F83V	F	V	83	1.33469	29.063	27.4882
G57Y	G	Y	57	1.33767	0.0732601	0
G16F	G	F	16	1.34027	0	0
F71L	F	L	71	1.34255	0	0
A84C	A	C	84	1.34368	0	0
V58L	V	L	58	1.34622	0.805861	0.473934
L78I	L	I	78	1.34851	0	0
G16Y	G	Y	16	1.35193	0	0
M4R	M	R	4	1.355	0.220264	0
P40I	P	I	40	1.35542	0.43956	0
P44M	P	M	44	1.35578	0	0
S50V	S	V	50	1.35761	1.8315	0
G41I	G	I	41	1.36023	0	0
A43D	A	D	43	1.36457	0	0
G57F	G	F	57	1.36514	0	0
L11F	L	F	11	1.36568	0.440205	0
L73F	L	F	73	1.37024	2.71062	2.36967
D82Y	D	Y	82	1.37098	0	0
F83I	F	I	83	1.37179	2.19619	2.36967
V19L	V	L	19	1.3725	0.366838	0.473934
D82F	D	F	82	1.37419	0	0
A25E	A	E	25	1.37496	0	0
A34Q	A	Q	34	1.37654	0	0
G68I	G	I	68	1.37694	0	0
A34M	A	M	34	1.3796	0	0
D82L	D	L	82	1.38158	0	0
G41V	G	V	41	1.38191	0	0
P8I	P	I	8	1.38402	0	0
W35V	W	V	35	1.39352	0	0
W35I	W	I	35	1.39777	0	0
K39I	K	I	39	1.39939	0.43956	0.947867
A34E	A	E	34	1.40048	0.219941	0.473934
G16C	G	C	16	1.40322	0	0
G16W	G	W	16	1.40436	0.0733676	0
I48H	I	H	48	1.40659	0	0
G57W	G	W	57	1.4079	0.512821	0.473934
A51C	A	C	51	1.40921	0	0
G57C	G	C	57	1.40966	0	0
L78Y	L	Y	78	1.41254	0	0
A43P	A	P	43	1.41393	19.4139	18.4834
L54H	L	H	54	1.41477	0	0
T74F	T	F	74	1.41512	0.0732601	0
G16L	G	L	16	1.41635	0.0733676	0
P44K	P	K	44	1.41677	0	0
M4H	M	H	4	1.41728	0	0
L46V	L	V	46	1.41894	4.90842	3.79147
G57L	G	L	57	1.42893	0	0
L46K	L	K	46	1.43418	0.0732601	0
L54Y	L	Y	54	1.43447	0	0
V19I	V	I	19	1.44013	1.02715	0.473934
Q6V	Q	V	6	1.44426	0.293686	0
V33M	V	M	33	1.44845	0.0733138	0
Y36R	Y	R	36	1.45392	0	0
A51T	A	T	51	1.45739	6.30037	4.2654
K42V	K	V	42	1.45798	0	0
P44R	P	R	44	1.4596	0	0
Y86W	Y	W	86	1.47504	0	0
P44T	P	T	44	1.48155	0.0732601	0
V29M	V	M	29	1.48469	0.733138	1.89573
L47F	L	F	47	1.49081	0.14652	0
F62L	F	L	62	1.49448	0.21978	0
A25Q	A	Q	25	1.49609	0	0
L73R	L	R	73	1.49918	0	0
T20P	T	P	20	1.50355	0	0
A51D	A	D	51	1.51263	0	0
A43V	A	V	43	1.51272	3.80952	2.36967
P44V	P	V	44	1.51352	0	0
A43N	A	N	43	1.51847	0	0
A34H	A	H	34	1.52831	0.879765	0
D82W	D	W	82	1.53107	0	0
Y87W	Y	W	87	1.53443	0.219619	0
A34I	A	I	34	1.53513	0.366569	0
P44W	P	W	44	1.53936	0	0
I48K	I	K	48	1.54137	0	0
A43Q	A	Q	43	1.54153	0	0
Q38W	Q	W	38	1.54783	0.146628	0
G57I	G	I	57	1.54873	0	0
G16I	G	I	16	1.55054	0	0
Q6K	Q	K	6	1.55252	0.0734214	0
A43E	A	E	43	1.55502	0	0
L46R	L	R	46	1.55618	2.78388	4.2654
G16V	G	V	16	1.55663	0.146735	0
I75H	I	H	75	1.56324	0	0
L47Y	L	Y	47	1.56934	0	0
G57V	G	V	57	1.57081	0.0732601	0
Q37H	Q	H	37	1.57722	2.05279	1.4218
D82V	D	V	82	1.58116	0	0
V33L	V	L	33	1.58717	90.6891	95.7346
V29L	V	L	29	1.58893	14.7361	10.9005
A51N	A	N	51	1.59067	0	0
P80L	P	L	80	1.59736	0.585652	1.4218
I21W	I	W	21	1.60321	0.0733676	0
I21H	I	H	21	1.60771	0	0
L73Y	L	Y	73	1.61835	0	0
L78W	L	W	78	1.62407	0	0
Q79P	Q	P	79	1.6241	0	0
A51V	A	V	51	1.62483	5.56777	7.58294
I21F	I	F	21	1.63619	0.807043	1.4218
I75F	I	F	75	1.63795	0	0
A51K	A	K	51	1.64134	0	0
A34R	A	R	34	1.6453	0	0
P44I	P	I	44	1.64704	0.0732601	0
V29R	V	R	29	1.64836	0.0733138	0
K42I	K	I	42	1.64873	0.14652	0
A32I	A	I	32	1.64915	0	0
Y36W	Y	W	36	1.66216	0	0
A25M	A	M	25	1.67245	0.0733138	1.4218
A84D	A	D	84	1.68325	0	0
Q38V	Q	V	38	1.6835	0.439883	0
A51R	A	R	51	1.68399	0	0
T31P	T	P	31	1.68488	0.659824	0.473934
A84N	A	N	84	1.68517	0	0
L47W	L	W	47	1.68894	0	0
Q6H	Q	H	6	1.68979	0.0734214	0
A84T	A	T	84	1.69401	1.0981	0
L11V	L	V	11	1.69907	3.30154	1.89573
L73V	L	V	73	1.70145	0.29304	0
A43M	A	M	43	1.70231	0	0
A51E	A	E	51	1.70305	0	0
R66P	R	P	66	1.72043	0	0
V29K	V	K	29	1.72412	0	0.473934
W35L	W	L	35	1.72415	0	0
F71W	F	W	71	1.72948	0	0
V58H	V	H	58	1.73007	0	0
V33K	V	K	33	1.73061	0	0
V33H	V	H	33	1.73491	0	0
P44L	P	L	44	1.7356	0.0732601	0
I75Y	I	Y	75	1.73722	0	0
L73I	L	I	73	1.7378	0	0
A25I	A	I	25	1.73936	0.0733138	0
Q37F	Q	F	37	1.73965	0.0733138	0
S65T	S	T	65	1.7411	1.75824	0.473934
D82I	D	I	82	1.75021	0	0
P40L	P	L	40	1.75532	1.4652	0
V33R	V	R	33	1.75928	0	0
S7V	S	V	7	1.75988	0.293686	0
S65I	S	I	65	1.76622	0.14652	0
A34K	A	K	34	1.77501	0.0733138	0
V29H	V	H	29	1.77924	0	0
A25H	A	H	25	1.78125	0	0
Q37Y	Q	Y	37	1.78333	0	0
A25K	A	K	25	1.78608	0	0
L46P	L	P	46	1.78868	0.512821	0
M4P	M	P	4	1.79309	0	0
Q38I	Q	I	38	1.79525	0.0733138	0
S65V	S	V	65	1.79563	0	0
A84K	A	K	84	1.8101	0	0
A43I	A	I	43	1.82424	0	0
I2W	I	W	2	1.82772	0.146843	0
R61P	R	P	61	1.83191	0	0
A43R	A	R	43	1.83262	0	0
T22P	T	P	22	1.84462	0.29347	0.473934
G64S	G	S	64	1.84616	0.0732601	0.473934
A51I	A	I	51	1.85321	1.02564	0.473934
A84Q	A	Q	84	1.85759	0	0
E81P	E	P	81	1.86868	0	0
A84E	A	E	84	1.87096	0	0
A51Q	A	Q	51	1.87192	0	0
A84L	A	L	84	1.87694	0	0
A51M	A	M	51	1.87852	0.0732601	0.473934
S76P	S	P	76	1.87914	0	0
A43H	A	H	43	1.88066	0	0
I48R	I	R	48	1.90031	0	0
P80H	P	H	80	1.90343	0	0
V58W	V	W	58	1.91277	0	0
V19H	V	H	19	1.91819	0	0
Q37W	Q	W	37	1.92787	0	0
A84M	A	M	84	1.92931	0	0
G64A	G	A	64	1.9326	3.00366	1.89573
A51L	A	L	51	1.94096	0.3663	0.947867
G64C	G	C	64	1.94615	0	0
G64N	G	N	64	1.95412	0	0
A13W	A	W	13	1.9558	0.220103	0
A51H	A	H	51	1.95852	0	0
A43K	A	K	43	1.95879	0	0
S77P	S	P	77	1.97025	0.21978	0.473934
P80W	P	W	80	1.97336	0	0
V15W	V	W	15	1.97407	0.146735	0
A13V	A	V	13	1.9787	32.4285	42.1801
I75W	I	W	75	1.97907	0	0
A84R	A	R	84	1.97911	0	0
A34L	A	L	34	1.97952	0	0
V19F	V	F	19	1.98902	0.220103	0
A84V	A	V	84	2.00217	0.805271	0
I21Y	I	Y	21	2.01054	0	0
Q3P	Q	P	3	2.01148	0.0734214	0
P80Y	P	Y	80	2.01428	0	0
F53P	F	P	53	2.01614	0	0
P80F	P	F	80	2.01736	0	0
V19W	V	W	19	2.01845	0	0
V29F	V	F	29	2.02468	0.439883	0.473934
V19Y	V	Y	19	2.02571	0	0
A25L	A	L	25	2.0295	0.0733138	0
A13I	A	I	13	2.03909	0.0733676	0
A51P	A	P	51	2.04157	0.21978	0
S52P	S	P	52	2.04234	0.14652	0
A84I	A	I	84	2.04291	0.292826	0
G64D	G	D	64	2.04471	0.14652	0
A34Y	A	Y	34	2.05041	0.733138	0.947867
A34F	A	F	34	2.05078	0.146628	0
V19P	V	P	19	2.05182	0.0733676	0
N30P	N	P	30	2.06357	0.146628	0
Q38F	Q	F	38	2.06375	0	0
A25R	A	R	25	2.06708	0.146628	0
A32V	A	V	32	2.07481	0.0733138	0.473934
S12P	S	P	12	2.07831	8.58401	7.58294
V58F	V	F	58	2.08091	0.43956	0
F62P	F	P	62	2.08419	0	0
A43L	A	L	43	2.09529	0.0732601	0
L46W	L	W	46	2.10494	0	0
S10P	S	P	10	2.10645	0.0733676	0
T5P	T	P	5	2.10853	0.0734214	0
V29Y	V	Y	29	2.11878	0	0
A84H	A	H	84	2.11973	0	0
M4W	M	W	4	2.12219	0.0734214	0
D70P	D	P	70	2.13292	0	0
G68P	G	P	68	2.13979	0	0
V33F	V	F	33	2.14104	1.83284	0
G41P	G	P	41	2.14406	0.14652	0
Y55P	Y	P	55	2.14717	0.879121	1.4218
Y49P	Y	P	49	2.15861	0	0
I75P	I	P	75	2.15951	0	0
V58Y	V	Y	58	2.17309	0	0
A25P	A	P	25	2.17325	0.366569	0
G64E	G	E	64	2.183	0	0
T74P	T	P	74	2.18407	0	0
S7P	S	P	7	2.18746	0.146843	0
A32P	A	P	32	2.19017	0	0
A51Y	A	Y	51	2.19318	0	0
G64Q	G	Q	64	2.20023	0	0
T85P	T	P	85	2.20213	0	0
A34P	A	P	34	2.21022	0	0
A43F	A	F	43	2.21578	0	0
Q6I	Q	I	6	2.21851	0.0734214	0
A43Y	A	Y	43	2.22194	0	0
I21P	I	P	21	2.2266	0	0
D17P	D	P	17	2.22671	0	0
Q6R	Q	R	6	2.22838	0.146843	0.473934
S67P	S	P	67	2.22887	0	0
I48F	I	F	48	2.24248	0.732601	1.89573
A84F	A	F	84	2.24361	0	0
L46F	L	F	46	2.24624	1.0989	0.947867
G64T	G	T	64	2.24658	0	0
A51F	A	F	51	2.2539	0.0732601	0
G64M	G	M	64	2.25435	0	0
Y86P	Y	P	86	2.26048	0	0
A13P	A	P	13	2.27185	0	0
L11P	L	P	11	2.27542	0.220103	0
F83P	F	P	83	2.27578	0	0
W35P	W	P	35	2.2799	0	0
Q38P	Q	P	38	2.28001	0	0
T72P	T	P	72	2.28255	0	0
Y36P	Y	P	36	2.28427	0	0
G16P	G	P	16	2.28594	0	0
A84W	A	W	84	2.28901	0	0
L54W	L	W	54	2.29132	0	0.947867
Y87P	Y	P	87	2.29144	0	0
L54F	L	F	54	2.29439	0.29304	0.473934
I48Y	I	Y	48	2.29581	0.0732601	0
F71P	F	P	71	2.29964	0	0
D82P	D	P	82	2.30942	0	0
I48P	I	P	48	2.30951	0	0
A25F	A	F	25	2.31243	0	0
S63P	S	P	63	2.31367	0	0
L46Y	L	Y	46	2.31557	0.21978	0
V58P	V	P	58	2.31575	0	0
Q6P	Q	P	6	2.31578	0.0734214	0
R24P	R	P	24	2.3208	0	0
G57P	G	P	57	2.33415	0	0
A13Y	A	Y	13	2.34397	0	0
G64R	G	R	64	2.35058	0	0
Q6F	Q	F	6	2.35548	0.0734214	0
A25W	A	W	25	2.35849	0	0
V33W	V	W	33	2.35886	0	0
A84P	A	P	84	2.36157	0	0
K45P	K	P	45	2.36853	0	0
M4F	M	F	4	2.37474	0.146843	0
L47P	L	P	47	2.3797	0	0
Q6Y	Q	Y	6	2.39402	0.146843	0
Q37P	Q	P	37	2.40701	0	0
M4Y	M	Y	4	2.41002	0	0.473934
S26P	S	P	26	2.42295	0	0
A13F	A	F	13	2.42299	0.0733676	0
A34W	A	W	34	2.44187	0	0
L73P	L	P	73	2.44365	0	0
L78P	L	P	78	2.44578	0.292826	0
I48W	I	W	48	2.44808	0	0
S50P	S	P	50	2.46471	0.21978	0
A43W	A	W	43	2.46839	0	0
A25Y	A	Y	25	2.47786	0	0
Q38Y	Q	Y	38	2.4853	0.293255	0
K42P	K	P	42	2.49775	0	0
V33Y	V	Y	33	2.50013	0	0
A84Y	A	Y	84	2.50701	0	0
G64L	G	L	64	2.50727	0	0
Q27P	Q	P	27	2.5127	0.0733138	0
S65P	S	P	65	2.51434	0	0
V29W	V	W	29	2.52762	0.0733138	0
A51W	A	W	51	2.56657	0	0
G64H	G	H	64	2.5673	0	0
G64P	G	P	64	2.59741	0	0
V33P	V	P	33	2.61061	0	0
G64V	G	V	64	2.62333	0.0732601	0
G64K	G	K	64	2.67169	0	0
Q6W	Q	W	6	2.67386	0.0734214	0
G64F	G	F	64	2.79828	0	0
G64I	G	I	64	2.84755	0	0
G64W	G	W	64	2.86788	0	0
G64Y	G	Y	64	2.91672	0	0
